# Supplementary material for: Causal association of genetically determined plasma metabolites with osteoarthritis: a two-sample Mendelian randomization study
Source: Front Med (Lausanne). 2024 Jun 28;11:1396746. doi: 10.3389/fmed.2024.1396746 (PMC11245738; doi:10.3389/fmed.2024.1396746)
Supplement: Supplementary file 1 [file Data_Sheet_1.xlsx]

## Sheet: S1
Supplementary table 1. Characteristics of SNPs with genome-wide associations (P<5×10-6) for significant plasma metabolites on osteoarthritis.
chr.exposure	pos.exposure	effect_allele.exposure	other_allele.exposure	eaf.exposure	beta.exposure	se.exposure	pval.exposure	SNP	samplesize.exposure	id.exposure	exposure	sd	F	R2
1	164891445	G	A	0.142632	-0.102275	0.0221736	3.97938e-06	rs1339135	7965	GCST90199626	Xanthurenate levels	1.97892	21.2749	0.00266459
2	40333490	T	C	0.209216	0.0900816	0.0193387	3.1916e-06	rs4952404	7965	GCST90199626	Xanthurenate levels	1.72592	21.6979	0.00271743
2	88277900	A	G	0.0251338	0.260906	0.0506967	2.65512e-07	rs55953511	7965	GCST90199626	Xanthurenate levels	4.52452	26.4855	0.00331505
2	143129515	T	C	0.587063	0.0973775	0.0160404	1.27297e-09	rs354710	7965	GCST90199626	Xanthurenate levels	1.43156	36.8542	0.00460686
2	233764663	T	C	0.326316	0.160369	0.0164451	1.81218e-22	rs4148325	7965	GCST90199626	Xanthurenate levels	1.46767	95.0972	0.0118014
3	82428809	G	A	0.0170605	-0.281069	0.0600788	2.8921e-06	rs142739097	7965	GCST90199626	Xanthurenate levels	5.36184	21.8869	0.00274104
4	110473158	T	G	0.0231871	0.240073	0.0515337	3.18436e-06	rs74323113	7965	GCST90199626	Xanthurenate levels	4.59922	21.7022	0.00271797
4	169940405	A	G	0.114498	0.145764	0.0245961	3.09841e-09	rs80253618	7965	GCST90199626	Xanthurenate levels	2.19512	35.1211	0.00439117
4	170071702	A	G	0.065916	-0.150456	0.0311209	1.33435e-06	rs62344716	7965	GCST90199626	Xanthurenate levels	2.77744	23.373	0.00292661
6	25794203	G	A	0.556451	0.108263	0.0156013	3.93898e-12	rs2762353	7965	GCST90199626	Xanthurenate levels	1.39237	48.1547	0.00601095
6	139895926	G	A	0.764105	0.0847289	0.0185433	4.89465e-06	rs610480	7965	GCST90199626	Xanthurenate levels	1.65493	20.878	0.00261502
10	5983272	T	C	0.0615182	0.148756	0.0320487	3.45762e-06	rs41294573	7965	GCST90199626	Xanthurenate levels	2.86025	21.5441	0.00269822
10	123940473	T	C	0.0443616	-0.174429	0.0379757	4.36543e-06	rs76961499	7965	GCST90199626	Xanthurenate levels	3.38921	21.0972	0.00264241
11	44303357	C	G	0.45907	-0.0757183	0.0157914	1.62757e-06	rs11037948	7965	GCST90199626	Xanthurenate levels	1.40933	22.9911	0.00287893
14	91044447	C	A	0.0229805	-0.254301	0.0519299	9.73115e-07	rs117776343	7965	GCST90199626	Xanthurenate levels	4.63458	23.9807	0.00300247
15	56725690	G	A	0.559125	0.0728152	0.0159215	4.79876e-06	rs10518870	7965	GCST90199626	Xanthurenate levels	1.42094	20.9159	0.00261975
16	12603772	A	G	0.167555	0.0980895	0.0207577	2.29605e-06	rs8058114	7965	GCST90199626	Xanthurenate levels	1.85256	22.3299	0.00279636
20	38613187	A	G	0.152841	-0.108314	0.0216513	5.65531e-07	rs13038820	7965	GCST90199626	Xanthurenate levels	1.93231	25.0266	0.00313301
											Xanthurenate levels			0.0662793
1	156527256	T	C	0.0178844	-0.304207	0.0586874	2.1775e-07	rs191187061	7925	GCST90199635	3-phenylpropionate hydrocinnamate levels	5.2245	26.8688	0.00337978
1	204454067	A	G	0.0250225	-0.238964	0.0506661	2.40006e-06	rs112307471	7925	GCST90199635	3-phenylpropionate hydrocinnamate levels	4.51042	22.2449	0.00279977
2	28328582	C	T	0.0041228	-0.550427	0.120275	4.73054e-06	rs145409686	7925	GCST90199635	3-phenylpropionate hydrocinnamate levels	10.7072	20.9435	0.00263641
2	133697804	C	T	0.194635	0.0909404	0.0194777	3.02745e-06	rs17767728	7925	GCST90199635	3-phenylpropionate hydrocinnamate levels	1.73395	21.7991	0.00274382
2	224858109	T	C	0.0724275	0.150663	0.0304065	7.23414e-07	rs74432647	7925	GCST90199635	3-phenylpropionate hydrocinnamate levels	2.70686	24.5516	0.00308921
4	86073341	T	C	0.0945706	-0.121342	0.0264241	4.38776e-06	rs146175767	7925	GCST90199635	3-phenylpropionate hydrocinnamate levels	2.35234	21.0873	0.00265447
5	27584519	T	C	0.0094268	0.400938	0.0799895	5.37602e-07	rs116511059	7925	GCST90199635	3-phenylpropionate hydrocinnamate levels	7.12086	25.124	0.003161
7	5766027	G	A	0.0130043	-0.340237	0.0690333	8.28252e-07	rs147941428	7925	GCST90199635	3-phenylpropionate hydrocinnamate levels	6.14551	24.291	0.00305652
9	3389660	A	G	0.0526149	0.170526	0.0347529	9.25742e-07	rs13283163	7925	GCST90199635	3-phenylpropionate hydrocinnamate levels	3.09379	24.0768	0.00302964
11	23891620	T	C	0.0739347	-0.143423	0.0298661	1.56938e-06	rs141685561	7925	GCST90199635	3-phenylpropionate hydrocinnamate levels	2.65875	23.0611	0.00290221
11	109407701	G	A	0.448059	-0.0760014	0.016068	2.24527e-06	rs2186671	7925	GCST90199635	3-phenylpropionate hydrocinnamate levels	1.43041	22.3728	0.00281582
13	84382959	T	C	0.042993	-0.195098	0.03888	5.2225e-07	rs79970883	7925	GCST90199635	3-phenylpropionate hydrocinnamate levels	3.46119	25.1798	0.003168
16	1189810	A	G	0.00898891	-0.396283	0.0827237	1.6642e-06	rs12929353	7925	GCST90199635	3-phenylpropionate hydrocinnamate levels	7.36427	22.9483	0.00288805
16	20426589	G	A	0.0199163	-0.27871	0.0551887	4.41503e-07	rs148153141	7925	GCST90199635	3-phenylpropionate hydrocinnamate levels	4.91303	25.5038	0.00320863
16	20433373	T	C	0.0178774	0.294909	0.0587005	5.06156e-07	rs34927101	7925	GCST90199635	3-phenylpropionate hydrocinnamate levels	5.22566	25.2402	0.00317557
17	12879352	T	C	0.168677	-0.105084	0.0220071	1.7969e-06	rs62058082	7925	GCST90199635	3-phenylpropionate hydrocinnamate levels	1.95913	22.8007	0.00286952
20	40610096	G	A	0.253933	-0.0994662	0.0192108	2.24745e-07	rs4812445	7925	GCST90199635	3-phenylpropionate hydrocinnamate levels	1.71019	26.8077	0.00337212
											3-phenylpropionate hydrocinnamate levels			0.0509505
1	166530566	A	G	0.31028	-0.0833283	0.0173446	1.55314e-06	rs12070599	7802	GCST90199637	N-acetylglutamate levels	1.53203	23.0811	0.00295038
2	73650092	A	G	0.224014	0.123014	0.0183105	1.83992e-11	rs10168931	7802	GCST90199637	N-acetylglutamate levels	1.61735	45.1345	0.00575318
3	52078217	A	C	0.0103166	0.395956	0.0769657	2.68117e-07	rs148804382	7802	GCST90199637	N-acetylglutamate levels	6.7983	26.4667	0.00338169
4	157967616	C	T	0.0402336	0.178385	0.0390113	4.81571e-06	rs76105072	7802	GCST90199637	N-acetylglutamate levels	3.44583	20.9091	0.00267349
5	64819753	A	G	0.0103212	0.36491	0.0767441	1.98548e-06	rs186654219	7802	GCST90199637	N-acetylglutamate levels	6.77872	22.609	0.00289021
6	100362746	C	T	0.723072	-0.0805091	0.0174765	4.09071e-06	rs10872573	7802	GCST90199637	N-acetylglutamate levels	1.54368	21.2217	0.00271335
9	26390175	A	T	0.0556449	0.155318	0.0339765	4.84654e-06	rs12554315	7802	GCST90199637	N-acetylglutamate levels	3.00111	20.8971	0.00267196
9	105978380	A	G	0.567883	-0.0726878	0.0157023	3.67215e-06	rs4336667	7802	GCST90199637	N-acetylglutamate levels	1.38697	21.4287	0.00273975
10	74229994	T	C	0.752636	-0.0883667	0.017702	5.97844e-07	rs10762589	7802	GCST90199637	N-acetylglutamate levels	1.5636	24.9191	0.00318458
10	86543369	C	T	0.96381	-0.205145	0.0419759	1.02278e-06	rs2803552	7802	GCST90199637	N-acetylglutamate levels	3.70769	23.8848	0.00305281
13	41455862	C	T	0.0195022	-0.261085	0.0554528	2.49863e-06	rs60665648	7802	GCST90199637	N-acetylglutamate levels	4.89809	22.1675	0.00283393
20	46598884	C	T	0.187765	0.116341	0.01969	3.44954e-09	rs10854172	7802	GCST90199637	N-acetylglutamate levels	1.7392	34.912	0.00445595
											N-acetylglutamate levels			0.0393013
1	213870367	A	G	0.139213	0.101358	0.0221088	4.55069e-06	rs55839541	8242	GCST90199656	3-indoxyl sulfate levels	2.00716	21.0177	0.00254421
1	233808502	G	A	0.388522	0.0737226	0.0158935	3.50859e-06	rs4649261	8242	GCST90199656	3-indoxyl sulfate levels	1.4429	21.516	0.00260437
3	22383982	A	G	0.0185524	0.269587	0.0567278	2.0112e-06	rs146369127	8242	GCST90199656	3-indoxyl sulfate levels	5.15006	22.5843	0.00273332
4	26529176	T	G	0.837001	-0.0952962	0.0204074	3.01657e-06	rs4692540	8242	GCST90199656	3-indoxyl sulfate levels	1.8527	21.806	0.00263937
4	128815359	G	C	0.0117339	-0.362577	0.0700538	2.27061e-07	rs191105317	8242	GCST90199656	3-indoxyl sulfate levels	6.35987	26.7878	0.00324041
5	1801312	C	G	0.891315	-0.114955	0.0245476	2.82755e-06	rs13176353	8242	GCST90199656	3-indoxyl sulfate levels	2.22857	21.93	0.00265434
10	59568572	A	G	0.0306073	-0.217425	0.0447759	1.19873e-06	rs74334677	8242	GCST90199656	3-indoxyl sulfate levels	4.065	23.5793	0.0028534
17	3503447	C	A	0.980903	-0.266191	0.0555632	1.66138e-06	rs11078452	8242	GCST90199656	3-indoxyl sulfate levels	5.04433	22.9516	0.00277765
17	50567176	A	G	0.454857	0.0702721	0.0153512	4.70302e-06	rs198542	8242	GCST90199656	3-indoxyl sulfate levels	1.39367	20.9547	0.00253659
19	5335243	T	C	0.0209548	-0.255879	0.0532644	1.55571e-06	rs72987107	8242	GCST90199656	3-indoxyl sulfate levels	4.83563	23.0778	0.00279289
19	40847202	C	T	0.576131	-0.076687	0.0152603	5.02725e-07	rs56113850	8242	GCST90199656	3-indoxyl sulfate levels	1.38541	25.2533	0.00305535
											3-indoxyl sulfate levels			0.0304319
1	27520714	T	C	0.015033	-0.28963	0.0631312	4.48072e-06	rs113511960	8256	GCST90199666	Palmitoylcarnitine levels (Metabolon platform)	5.73626	21.0474	0.00254348
1	53213557	G	A	0.22902	0.084205	0.0181362	3.43522e-06	rs1799822	8256	GCST90199666	Palmitoylcarnitine levels (Metabolon platform)	1.6479	21.5567	0.00260487
1	64949885	G	C	0.139648	0.101191	0.0219394	3.98265e-06	rs10157929	8256	GCST90199666	Palmitoylcarnitine levels (Metabolon platform)	1.99347	21.2733	0.0025707
1	154232217	A	G	0.276009	0.0788913	0.0170751	3.83246e-06	rs72696241	8256	GCST90199666	Palmitoylcarnitine levels (Metabolon platform)	1.55149	21.3467	0.00257956
1	173290818	A	C	0.0122771	-0.326277	0.0685956	1.96945e-06	rs114684303	8256	GCST90199666	Palmitoylcarnitine levels (Metabolon platform)	6.23277	22.6246	0.00273355
3	117934668	C	G	0.138361	-0.106325	0.0219678	1.29823e-06	rs62264777	8256	GCST90199666	Palmitoylcarnitine levels (Metabolon platform)	1.99605	23.426	0.0028301
3	149250498	T	C	0.0222007	-0.240404	0.0517006	3.32062e-06	rs79450911	8256	GCST90199666	Palmitoylcarnitine levels (Metabolon platform)	4.69765	21.6218	0.00261271
4	180741150	A	G	0.822267	0.0945784	0.0198049	1.79262e-06	rs2612989	8256	GCST90199666	Palmitoylcarnitine levels (Metabolon platform)	1.79952	22.8054	0.00275534
5	9860625	A	C	0.716492	-0.0810907	0.0169006	1.60178e-06	rs2963905	8256	GCST90199666	Palmitoylcarnitine levels (Metabolon platform)	1.53563	23.0217	0.0027814
5	92421692	G	A	0.170976	0.0928261	0.0202234	4.43193e-06	rs72777087	8256	GCST90199666	Palmitoylcarnitine levels (Metabolon platform)	1.83755	21.0684	0.00254601
5	132369766	G	C	0.522391	0.123473	0.0151912	4.36667e-16	rs2631367	8256	GCST90199666	Palmitoylcarnitine levels (Metabolon platform)	1.38031	66.0632	0.00794023
6	110438805	G	A	0.238471	-0.169243	0.0176414	8.51296e-22	rs12210538	8256	GCST90199666	Palmitoylcarnitine levels (Metabolon platform)	1.60294	92.0355	0.0110275
10	59703726	T	G	0.224491	0.105784	0.018426	9.41016e-09	rs1171623	8256	GCST90199666	Palmitoylcarnitine levels (Metabolon platform)	1.67423	32.9593	0.00397725
10	88265384	C	G	0.0199488	-0.256635	0.0546859	2.69376e-06	rs144564761	8256	GCST90199666	Palmitoylcarnitine levels (Metabolon platform)	4.9689	22.0232	0.00266109
11	61800281	A	C	0.301651	-0.0864977	0.0165349	1.6841e-07	rs174544	8256	GCST90199666	Palmitoylcarnitine levels (Metabolon platform)	1.5024	27.3657	0.00330449
11	98016962	C	T	0.0679766	0.139429	0.0302597	4.07088e-06	rs111269071	8256	GCST90199666	Palmitoylcarnitine levels (Metabolon platform)	2.74947	21.2313	0.00256565
12	6336816	C	A	0.515027	0.0717292	0.0155223	3.81827e-06	rs887477	8256	GCST90199666	Palmitoylcarnitine levels (Metabolon platform)	1.4104	21.354	0.00258044
14	77232936	G	A	0.207493	0.0865656	0.0187875	4.07316e-06	rs7143692	8256	GCST90199666	Palmitoylcarnitine levels (Metabolon platform)	1.70708	21.2301	0.0025655
18	40568868	A	G	0.0133511	0.302034	0.0660287	4.7787e-06	rs74714644	8256	GCST90199666	Palmitoylcarnitine levels (Metabolon platform)	5.99953	20.9241	0.00252861
18	72579208	A	G	0.00466836	0.557491	0.111628	5.90816e-07	rs79288823	8256	GCST90199666	Palmitoylcarnitine levels (Metabolon platform)	10.1428	24.9419	0.00301269
											Palmitoylcarnitine levels (Metabolon platform)			0.0687211
2	14271175	A	G	0.0267879	0.217408	0.0465305	2.97752e-06	rs1839212	8262	GCST90199669	Acetylcarnitine levels (Biocrates platform)	4.22942	21.8311	0.00263602
2	224459365	G	A	0.0100037	-0.373578	0.0752289	6.83895e-07	rs16865990	8262	GCST90199669	Acetylcarnitine levels (Biocrates platform)	6.83797	24.66	0.00297659
3	57058647	G	A	0.124725	0.107567	0.0225861	1.91198e-06	rs138268157	8262	GCST90199669	Acetylcarnitine levels (Biocrates platform)	2.05298	22.6817	0.00273845
3	144385482	T	A	0.0127551	0.324374	0.0667607	1.18128e-06	rs112845131	8262	GCST90199669	Acetylcarnitine levels (Biocrates platform)	6.06825	23.6075	0.00284991
3	170171917	C	G	0.0124863	-0.313614	0.0668907	2.75273e-06	rs115362213	8262	GCST90199669	Acetylcarnitine levels (Biocrates platform)	6.08007	21.9816	0.00265415
3	174319298	T	A	0.0327749	0.204757	0.042295	1.2908e-06	rs79958740	8262	GCST90199669	Acetylcarnitine levels (Biocrates platform)	3.84443	23.4369	0.00282936
5	132369766	G	C	0.522496	0.111841	0.0149618	7.71344e-14	rs2631367	8262	GCST90199669	Acetylcarnitine levels (Biocrates platform)	1.35996	55.8772	0.00671934
5	151300049	T	C	0.0122617	-0.407734	0.0679719	1.99076e-09	rs74823953	8262	GCST90199669	Acetylcarnitine levels (Biocrates platform)	6.17834	35.9828	0.00433738
8	9363866	C	T	0.109753	-0.112961	0.0241021	2.77555e-06	rs114798927	8262	GCST90199669	Acetylcarnitine levels (Biocrates platform)	2.19077	21.9658	0.00265225
10	59707424	T	G	0.769509	0.215613	0.0180295	5.83405e-33	rs1171617	8262	GCST90199669	Acetylcarnitine levels (Biocrates platform)	1.6388	143.015	0.0170195
11	110193739	C	T	0.744526	0.0867139	0.0173494	5.78998e-07	rs898847	8262	GCST90199669	Acetylcarnitine levels (Biocrates platform)	1.57698	24.9809	0.00301521
14	34313094	A	G	0.153893	-0.0969525	0.0211135	4.39083e-06	rs55796423	8262	GCST90199669	Acetylcarnitine levels (Biocrates platform)	1.91912	21.0862	0.0025463
19	51129448	C	T	0.561411	0.070912	0.0154344	4.33962e-06	rs273694	8262	GCST90199669	Acetylcarnitine levels (Biocrates platform)	1.40292	21.1086	0.00254901
											Acetylcarnitine levels (Biocrates platform)			0.0555235
1	89875384	A	G	0.0181089	0.26564	0.0560876	2.17794e-06	rs79142871	8235	GCST90199674	3-hydroxymyristate levels	5.08978	22.4312	0.00271715
1	152024132	T	C	0.596884	0.0760915	0.015638	1.13986e-06	rs1532133	8235	GCST90199674	3-hydroxymyristate levels	1.4191	23.6761	0.00286751
1	175877423	T	C	0.0268595	-0.211076	0.04588	4.21265e-06	rs78085499	8235	GCST90199674	3-hydroxymyristate levels	4.16347	21.1656	0.00256423
1	230863290	C	T	0.680472	0.0731406	0.0159922	4.79593e-06	rs1202578	8235	GCST90199674	3-hydroxymyristate levels	1.45124	20.9171	0.0025342
5	170030685	T	A	0.0192637	-0.262717	0.0544687	1.41226e-06	rs116213385	8235	GCST90199674	3-hydroxymyristate levels	4.94287	23.2639	0.00281773
6	156385615	C	T	0.585445	-0.0701093	0.0152337	4.17938e-06	rs1349890	8235	GCST90199674	3-hydroxymyristate levels	1.38241	21.1807	0.00256606
14	98678172	T	C	0.355787	0.0725937	0.0158887	4.90291e-06	rs989915	8235	GCST90199674	3-hydroxymyristate levels	1.44185	20.8747	0.00252908
18	21664649	G	A	0.00577789	-0.482894	0.0991018	1.10077e-06	rs139938935	8235	GCST90199674	3-hydroxymyristate levels	8.99318	23.7433	0.00287562
											3-hydroxymyristate levels			0.0214716
2	149856643	T	C	0.623194	-0.0730313	0.0157383	3.47833e-06	rs6437111	8254	GCST90199677	3-methyl-2-oxobutyrate levels	1.42985	21.5329	0.00260262
2	189947754	T	A	0.059628	-0.151261	0.0321585	2.55614e-06	rs71434672	8254	GCST90199677	3-methyl-2-oxobutyrate levels	2.92165	22.1239	0.00267387
4	88261979	C	T	0.576689	-0.131118	0.0157904	1.0096e-16	rs1129043	8254	GCST90199677	3-methyl-2-oxobutyrate levels	1.43458	68.9507	0.00828639
8	49088657	G	A	0.544031	0.0763145	0.0154491	7.82209e-07	rs13270448	8254	GCST90199677	3-methyl-2-oxobutyrate levels	1.40357	24.401	0.00294826
8	65921438	C	A	0.0253311	-0.227121	0.0489585	3.5002e-06	rs117675121	8254	GCST90199677	3-methyl-2-oxobutyrate levels	4.44795	21.5208	0.00260117
9	4823425	T	G	0.0645772	-0.1432	0.0311068	4.15425e-06	rs16922127	8254	GCST90199677	3-methyl-2-oxobutyrate levels	2.8261	21.1922	0.00256155
9	131051546	G	C	0.064898	0.148688	0.0310762	1.7131e-06	rs146964322	8254	GCST90199677	3-methyl-2-oxobutyrate levels	2.82332	22.8926	0.00276652
10	10954589	A	G	0.0222903	0.250371	0.0520121	1.48156e-06	rs80195374	8254	GCST90199677	3-methyl-2-oxobutyrate levels	4.72538	23.1718	0.00280016
13	78081794	G	A	0.119625	0.119976	0.0236236	3.8016e-07	rs141436484	8254	GCST90199677	3-methyl-2-oxobutyrate levels	2.14624	25.7927	0.00311589
14	102071272	A	G	0.813368	-0.0982367	0.0197435	6.50281e-07	rs12894999	8254	GCST90199677	3-methyl-2-oxobutyrate levels	1.79373	24.7571	0.00299116
15	39517901	C	A	0.0236865	-0.233425	0.0502906	3.45833e-06	rs143866653	8254	GCST90199677	3-methyl-2-oxobutyrate levels	4.56898	21.5437	0.00260393
18	59936651	A	G	0.626775	-0.0758529	0.016472	4.1253e-06	rs9963006	8254	GCST90199677	3-methyl-2-oxobutyrate levels	1.49651	21.2057	0.00256317
21	36290919	A	G	0.0446725	-0.175305	0.0370791	2.26898e-06	rs77182631	8254	GCST90199677	3-methyl-2-oxobutyrate levels	3.36869	22.3527	0.00270145
											3-methyl-2-oxobutyrate levels			0.0412161
1	230901445	T	C	0.0585443	0.143585	0.0313911	4.78341e-06	rs56407361	8226	GCST90199691	1-methylhistidine levels	2.84709	20.9221	0.00253757
1	246956201	A	G	0.105825	-0.12314	0.0242476	3.80516e-07	rs140416084	8226	GCST90199691	1-methylhistidine levels	2.19919	25.7906	0.00312621
4	16723935	T	C	0.428694	-0.0736867	0.0152675	1.39027e-06	rs546649	8226	GCST90199691	1-methylhistidine levels	1.38472	23.2939	0.00282443
4	168685775	A	G	0.0192942	-0.248871	0.0541941	4.38557e-06	rs73864608	8226	GCST90199691	1-methylhistidine levels	4.91526	21.0884	0.0025577
5	1188170	A	G	0.291059	0.156172	0.0164769	2.58604e-21	rs11133665	8226	GCST90199691	1-methylhistidine levels	1.49441	89.837	0.0108057
5	1238873	T	C	0.0161908	0.278813	0.0594002	2.6817e-06	rs79479138	8226	GCST90199691	1-methylhistidine levels	5.38744	22.0318	0.00267181
5	115192691	G	T	0.321116	0.0781977	0.0159956	1.01505e-06	rs1990897	8226	GCST90199691	1-methylhistidine levels	1.45076	23.8994	0.00289763
6	15241783	G	A	0.015379	0.287214	0.0604881	2.05169e-06	rs80220760	8226	GCST90199691	1-methylhistidine levels	5.48611	22.5461	0.002734
6	139030342	G	A	0.144242	-0.106907	0.021178	4.46461e-07	rs7746774	8226	GCST90199691	1-methylhistidine levels	1.92079	25.4825	0.00308898
12	101440638	A	G	0.110438	-0.120806	0.0240792	5.24806e-07	rs111339300	8226	GCST90199691	1-methylhistidine levels	2.18392	25.1706	0.00305128
13	26966935	G	A	0.0161842	-0.27116	0.0593007	4.81645e-06	rs73154072	8226	GCST90199691	1-methylhistidine levels	5.37841	20.9089	0.00253598
13	45312323	A	G	0.261171	-0.0823478	0.0172987	1.93248e-06	rs9526057	8226	GCST90199691	1-methylhistidine levels	1.56895	22.6609	0.00274789
14	70820051	A	G	0.0434889	0.167413	0.0364336	4.32686e-06	rs7145174	8226	GCST90199691	1-methylhistidine levels	3.30443	21.1142	0.00256081
14	73457377	G	T	0.0116579	-0.331065	0.0702443	2.4404e-06	rs148226190	8226	GCST90199691	1-methylhistidine levels	6.37097	22.2129	0.0026937
15	99073027	C	T	0.129835	0.109213	0.0224365	1.12929e-06	rs1670276	8226	GCST90199691	1-methylhistidine levels	2.03493	23.694	0.0028728
17	39399619	C	A	0.262279	0.159332	0.0168676	3.51879e-21	rs35285898	8226	GCST90199691	1-methylhistidine levels	1.52985	89.2276	0.0107332
18	24087281	G	A	0.90818	0.130261	0.0260698	5.83352e-07	rs4043681	8226	GCST90199691	1-methylhistidine levels	2.36446	24.9663	0.00302659
20	9834021	G	A	0.210838	-0.0916807	0.0182847	5.32895e-07	rs6118747	8226	GCST90199691	1-methylhistidine levels	1.65837	25.1409	0.00304769
20	52070514	T	C	0.0664537	0.169952	0.0300921	1.62586e-08	rs35042303	8226	GCST90199691	1-methylhistidine levels	2.72927	31.8968	0.00386352
											1-methylhistidine levels			0.0703776
2	50868364	G	T	0.956957	-0.210638	0.0441862	1.86945e-06	rs7589705	6044	GCST90199706	Butyrylglycine levels	3.43518	22.7248	0.00374705
2	150538326	G	A	0.615683	-0.087578	0.0188357	3.32635e-06	rs6752046	6044	GCST90199706	Butyrylglycine levels	1.46435	21.6185	0.00356529
2	210675783	A	C	0.32329	0.297264	0.0190512	6.89919e-55	rs1047891	6044	GCST90199706	Butyrylglycine levels	1.4811	243.467	0.0387349
5	32749318	T	A	0.280402	-0.099258	0.0203566	1.08273e-06	rs973080	6044	GCST90199706	Butyrylglycine levels	1.58259	23.775	0.00391953
5	76580207	T	C	0.0222776	0.311355	0.0608689	3.13447e-07	rs189290350	6044	GCST90199706	Butyrylglycine levels	4.73214	26.165	0.00431185
7	44545029	A	G	0.0119405	-0.391634	0.0822557	1.92469e-06	rs147915227	6044	GCST90199706	Butyrylglycine levels	6.39482	22.6688	0.00373785
9	6540540	C	T	0.292626	-0.0892615	0.0195489	4.96969e-06	rs2297442	6044	GCST90199706	Butyrylglycine levels	1.51979	20.8489	0.0034388
9	22148568	A	G	0.00808738	-0.5088	0.100873	4.56015e-07	rs117413590	6044	GCST90199706	Butyrylglycine levels	7.84219	25.4416	0.00419313
11	67625342	C	T	0.56725	-0.0938986	0.0180659	2.01938e-07	rs10791908	6044	GCST90199706	Butyrylglycine levels	1.4045	27.0146	0.00445124
12	120737721	C	T	0.294337	0.557922	0.0183717	1.43345e-202	rs2014355	6044	GCST90199706	Butyrylglycine levels	1.42827	922.249	0.132426
12	121038620	G	A	0.605206	-0.10246	0.0182646	2.02565e-08	rs10774580	6044	GCST90199706	Butyrylglycine levels	1.41995	31.4694	0.00518145
16	8490729	T	C	0.0433584	0.214946	0.0443435	1.2515e-06	rs12929740	6044	GCST90199706	Butyrylglycine levels	3.4474	23.4963	0.00387376
22	49666168	G	A	0.0869925	0.149373	0.0319249	2.8845e-06	rs35220549	6044	GCST90199706	Butyrylglycine levels	2.48194	21.892	0.00361022
											Butyrylglycine levels			0.215191
1	8849188	C	A	0.0143033	-0.313463	0.0647374	1.28496e-06	rs142156573	8279	GCST90199709	Adrenate (22:4n6) levels	5.89039	23.4456	0.00282462
1	164791381	T	A	0.30401	0.0788287	0.0167245	2.43668e-06	rs4657374	8279	GCST90199709	Adrenate (22:4n6) levels	1.52175	22.2158	0.00267686
6	51486330	G	A	0.73084	0.0818852	0.0174648	2.75094e-06	rs1418573	8279	GCST90199709	Adrenate (22:4n6) levels	1.5891	21.9828	0.00264886
7	89354866	T	G	0.0752072	-0.144996	0.0287632	4.63043e-07	rs75198642	8279	GCST90199709	Adrenate (22:4n6) levels	2.61714	25.4119	0.00306079
8	38084362	T	C	0.0249637	0.226212	0.0479432	2.37798e-06	rs117756469	8279	GCST90199709	Adrenate (22:4n6) levels	4.3623	22.2627	0.00268249
11	61802358	T	C	0.339156	-0.182852	0.0159898	2.77835e-30	rs174546	8279	GCST90199709	Adrenate (22:4n6) levels	1.4549	130.772	0.0155537
11	97649939	G	A	0.38747	0.0752803	0.0159619	2.40244e-06	rs55875221	8279	GCST90199709	Adrenate (22:4n6) levels	1.45236	22.243	0.00268012
18	59939466	G	A	0.30377	0.0804403	0.0170804	2.48318e-06	rs9807638	8279	GCST90199709	Adrenate (22:4n6) levels	1.55413	22.1795	0.00267249
18	67385308	A	G	0.0112659	0.346889	0.0713803	1.17548e-06	rs118125312	8279	GCST90199709	Adrenate (22:4n6) levels	6.49482	23.617	0.00284521
20	18018930	T	G	0.0100998	0.348982	0.0757881	4.13061e-06	rs147004933	8279	GCST90199709	Adrenate (22:4n6) levels	6.89588	21.2033	0.00255517
											Adrenate (22:4n6) levels			0.0402003
2	76490429	G	A	0.293141	0.0788537	0.0165413	1.86901e-06	rs12616476	8270	GCST90199712	3-carboxy-4-methyl-5-propyl-2-furanpropanoate (cmpf) levels	1.50426	22.7251	0.00274102
3	28355105	C	T	0.252126	-0.0799366	0.0172524	3.5977e-06	rs4273331	8270	GCST90199712	3-carboxy-4-methyl-5-propyl-2-furanpropanoate (cmpf) levels	1.56893	21.468	0.0025898
5	122322020	C	A	0.156261	-0.0963663	0.0204906	2.56434e-06	rs13168118	8270	GCST90199712	3-carboxy-4-methyl-5-propyl-2-furanpropanoate (cmpf) levels	1.86341	22.1178	0.00266797
6	25801855	T	C	0.555367	-0.101977	0.0150763	1.34154e-11	rs2328895	8270	GCST90199712	3-carboxy-4-methyl-5-propyl-2-furanpropanoate (cmpf) levels	1.37103	45.7525	0.00550323
7	27186810	T	G	0.0142978	0.291915	0.0633237	4.02886e-06	rs17427882	8270	GCST90199712	3-carboxy-4-methyl-5-propyl-2-furanpropanoate (cmpf) levels	5.75863	21.251	0.00256369
7	97393411	C	G	0.0144866	0.293771	0.0626707	2.7651e-06	rs113019952	8270	GCST90199712	3-carboxy-4-methyl-5-propyl-2-furanpropanoate (cmpf) levels	5.69924	21.973	0.00265055
8	65246758	T	G	0.0271191	-0.220911	0.0464445	1.97026e-06	rs140080167	8270	GCST90199712	3-carboxy-4-methyl-5-propyl-2-furanpropanoate (cmpf) levels	4.22364	22.6238	0.00272885
9	2278436	T	C	0.862262	0.105252	0.0223436	2.4696e-06	rs7039675	8270	GCST90199712	3-carboxy-4-methyl-5-propyl-2-furanpropanoate (cmpf) levels	2.03192	22.1899	0.00267664
10	121787629	C	T	0.0280266	-0.208962	0.0457503	4.93679e-06	rs80195214	8270	GCST90199712	3-carboxy-4-methyl-5-propyl-2-furanpropanoate (cmpf) levels	4.16051	20.8616	0.00251682
16	77904506	A	G	0.0150818	0.301408	0.0614496	9.34417e-07	rs117706414	8270	GCST90199712	3-carboxy-4-methyl-5-propyl-2-furanpropanoate (cmpf) levels	5.5882	24.0587	0.00290141
											3-carboxy-4-methyl-5-propyl-2-furanpropanoate (cmpf) levels			0.02954
1	75751484	A	G	0.308061	0.0999587	0.0160826	5.12146e-10	rs4646961	8263	GCST90199741	Gamma-glutamylglycine levels	1.46193	38.6304	0.00465447
1	217601660	T	A	0.62913	0.0752373	0.0160069	2.59775e-06	rs4384293	8263	GCST90199741	Gamma-glutamylglycine levels	1.45504	22.0929	0.00266722
2	145050948	A	C	0.0825149	0.123943	0.0270749	4.69927e-06	rs12990953	8263	GCST90199741	Gamma-glutamylglycine levels	2.46114	20.9561	0.00253033
2	210675783	A	C	0.30857	0.48432	0.0154368	4.52096e-216	rs1047891	8263	GCST90199741	Gamma-glutamylglycine levels	1.40322	984.352	0.10647
3	29718321	A	G	0.45663	-0.076279	0.0154843	8.38331e-07	rs1160700	8263	GCST90199741	Gamma-glutamylglycine levels	1.40754	24.2676	0.00292901
3	126190826	C	T	0.424855	0.0862072	0.015371	2.04151e-08	rs1992855	8263	GCST90199741	Gamma-glutamylglycine levels	1.39724	31.4545	0.00379315
4	93878217	T	C	0.547124	-0.069775	0.0152059	4.46085e-06	rs9993597	8263	GCST90199741	Gamma-glutamylglycine levels	1.38223	21.056	0.00254236
6	150398606	T	C	0.139486	-0.112597	0.0219044	2.74213e-07	rs60286185	8263	GCST90199741	Gamma-glutamylglycine levels	1.99113	26.4235	0.00318839
7	56024013	G	A	0.754031	0.0952346	0.0174821	5.10661e-08	rs6975311	8263	GCST90199741	Gamma-glutamylglycine levels	1.58914	29.6758	0.00357942
8	125487789	G	C	0.42379	0.0718265	0.0151448	2.10949e-06	rs28601761	8263	GCST90199741	Gamma-glutamylglycine levels	1.37668	22.4927	0.00271537
9	6540540	C	T	0.290909	-0.101178	0.0163767	6.48498e-10	rs2297442	8263	GCST90199741	Gamma-glutamylglycine levels	1.48866	38.1698	0.00459923
9	8843864	C	G	0.170831	-0.0957577	0.0201199	1.94202e-06	rs72704320	8263	GCST90199741	Gamma-glutamylglycine levels	1.82892	22.6514	0.00273448
10	82233648	A	G	0.260055	-0.0863545	0.0178897	1.38567e-06	rs7084937	8263	GCST90199741	Gamma-glutamylglycine levels	1.62619	23.3004	0.0028126
13	110308365	G	A	0.445515	-0.0739498	0.0148953	6.88312e-07	rs4773144	8263	GCST90199741	Gamma-glutamylglycine levels	1.354	24.6476	0.00297474
15	96782628	A	C	0.245891	-0.0872744	0.0173951	5.24377e-07	rs58281216	8263	GCST90199741	Gamma-glutamylglycine levels	1.58123	25.1721	0.00303785
16	81110033	A	G	0.915822	0.146636	0.0269371	5.21995e-08	rs4889235	8263	GCST90199741	Gamma-glutamylglycine levels	2.44861	29.6333	0.00357431
17	52476345	A	T	0.108243	0.116685	0.0244387	1.80053e-06	rs9909113	8263	GCST90199741	Gamma-glutamylglycine levels	2.2215	22.7968	0.00275197
21	18005724	T	C	0.0238154	-0.237294	0.0500387	2.11399e-06	rs139785063	8263	GCST90199741	Gamma-glutamylglycine levels	4.54857	22.4886	0.00271486
22	24615934	T	A	0.312047	-0.0840864	0.0170859	8.59296e-07	rs4822523	8263	GCST90199741	Gamma-glutamylglycine levels	1.55313	24.2201	0.00292329
											Gamma-glutamylglycine levels			0.163193
1	39941043	T	C	0.249206	0.183751	0.017437	5.77053e-26	rs77692382	8270	GCST90199772	1-stearoyl-GPE (18:0) levels	1.58571	111.049	0.0132532
2	27519736	C	T	0.597446	-0.0905397	0.0153703	3.84867e-09	rs780093	8270	GCST90199772	1-stearoyl-GPE (18:0) levels	1.39777	34.6987	0.00417921
2	165077172	T	C	0.233673	0.0828567	0.017995	4.13613e-06	rs1866637	8270	GCST90199772	1-stearoyl-GPE (18:0) levels	1.63646	21.2008	0.00255764
2	233259235	A	T	0.517005	0.0688956	0.0150698	4.83659e-06	rs34123137	8270	GCST90199772	1-stearoyl-GPE (18:0) levels	1.37044	20.901	0.00252157
4	20851383	G	A	0.0199684	0.250295	0.0528047	2.13701e-06	rs141999807	8270	GCST90199772	1-stearoyl-GPE (18:0) levels	4.80204	22.4677	0.00271007
5	31669096	A	C	0.119122	0.112156	0.0236726	2.16051e-06	rs12658974	8270	GCST90199772	1-stearoyl-GPE (18:0) levels	2.15278	22.4467	0.00270754
5	168803796	G	T	0.156895	0.099528	0.0207168	1.55363e-06	rs17665744	8270	GCST90199772	1-stearoyl-GPE (18:0) levels	1.88398	23.0805	0.00278377
6	41249349	T	C	0.14451	0.104115	0.0215321	1.32925e-06	rs2004196	8270	GCST90199772	1-stearoyl-GPE (18:0) levels	1.95812	23.3805	0.00281986
7	8713549	G	T	0.0159679	0.28044	0.0611206	4.46868e-06	rs117940165	8270	GCST90199772	1-stearoyl-GPE (18:0) levels	5.55828	21.0525	0.0025398
7	20596885	A	G	0.416626	0.0728493	0.0153963	2.22745e-06	rs1858942	8270	GCST90199772	1-stearoyl-GPE (18:0) levels	1.40013	22.3881	0.00270049
7	152690784	G	T	0.772722	0.08454	0.0182688	3.70017e-06	rs10234749	8270	GCST90199772	1-stearoyl-GPE (18:0) levels	1.66136	21.4143	0.00258333
8	58413036	G	C	0.661118	-0.0740821	0.0160327	3.82449e-06	rs13263105	8270	GCST90199772	1-stearoyl-GPE (18:0) levels	1.45801	21.3508	0.00257568
8	105674494	C	G	0.163594	0.10006	0.0209518	1.79048e-06	rs3779773	8270	GCST90199772	1-stearoyl-GPE (18:0) levels	1.90535	22.8075	0.00275094
8	125463528	G	A	0.475619	-0.0774393	0.0150575	2.70508e-07	rs6999569	8270	GCST90199772	1-stearoyl-GPE (18:0) levels	1.36932	26.4495	0.00318882
10	55978876	C	T	0.0141452	-0.299548	0.0637549	2.62161e-06	rs117109614	8270	GCST90199772	1-stearoyl-GPE (18:0) levels	5.79784	22.0753	0.00266285
11	61814292	C	T	0.308028	-0.0922747	0.0163052	1.52072e-08	rs174560	8270	GCST90199772	1-stearoyl-GPE (18:0) levels	1.48279	32.0268	0.00385863
11	116778201	C	G	0.86898	-0.102733	0.0223445	4.27248e-06	rs964184	8270	GCST90199772	1-stearoyl-GPE (18:0) levels	2.032	21.1387	0.00255017
12	114499081	G	A	0.00762435	0.40151	0.0868826	3.81353e-06	rs7488822	8270	GCST90199772	1-stearoyl-GPE (18:0) levels	7.90106	21.3564	0.00257636
13	101816286	G	T	0.274874	0.0855312	0.0168488	3.84641e-07	rs3927443	8270	GCST90199772	1-stearoyl-GPE (18:0) levels	1.53222	25.7698	0.00310713
15	29272589	G	A	0.28434	-0.0846891	0.0172393	8.98996e-07	rs526018	8270	GCST90199772	1-stearoyl-GPE (18:0) levels	1.56773	24.1332	0.00291038
15	43641743	C	T	0.0265712	0.289241	0.0469129	7.02638e-10	rs139097404	8270	GCST90199772	1-stearoyl-GPE (18:0) levels	4.26624	38.0133	0.0045766
15	58388444	T	G	0.349697	0.209211	0.0156847	1.38224e-40	rs35853021	8270	GCST90199772	1-stearoyl-GPE (18:0) levels	1.42636	177.917	0.0210654
15	58433640	G	A	0.284666	0.16951	0.0169379	1.409e-23	rs633695	8270	GCST90199772	1-stearoyl-GPE (18:0) levels	1.54032	100.155	0.0119686
16	23702074	T	C	0.604047	0.0729589	0.0157051	3.3914e-06	rs8058610	8270	GCST90199772	1-stearoyl-GPE (18:0) levels	1.42821	21.5812	0.00260341
16	78841158	C	A	0.0915805	-0.129868	0.0264786	9.35957e-07	rs62036205	8270	GCST90199772	1-stearoyl-GPE (18:0) levels	2.40795	24.0555	0.00290103
19	5756634	A	G	0.0357273	0.189042	0.039982	2.26557e-06	rs79696139	8270	GCST90199772	1-stearoyl-GPE (18:0) levels	3.63594	22.3557	0.00269659
19	44913484	T	C	0.223265	0.116028	0.018073	1.36284e-10	rs438811	8270	GCST90199772	1-stearoyl-GPE (18:0) levels	1.64355	41.2159	0.00496027
22	44408595	A	G	0.492043	0.0737281	0.0153506	1.56341e-06	rs135922	8270	GCST90199772	1-stearoyl-GPE (18:0) levels	1.39598	23.0683	0.00278231
											1-stearoyl-GPE (18:0) levels			0.121092
1	166396233	C	T	0.238474	-0.0847538	0.0182885	3.58181e-06	rs10918448	8223	GCST90199805	Octadecanedioate levels	1.65842	21.4764	0.00260558
2	141320499	G	C	0.056794	-0.150279	0.0328501	4.76934e-06	rs16855032	8223	GCST90199805	Octadecanedioate levels	2.97887	20.9278	0.00253919
2	236686459	T	C	0.228586	-0.0866324	0.0181876	1.90482e-06	rs751317	8223	GCST90199805	Octadecanedioate levels	1.64927	22.6887	0.00275225
3	61559310	C	T	0.351267	0.0749049	0.0160563	3.08401e-06	rs2886518	8223	GCST90199805	Octadecanedioate levels	1.456	21.7635	0.00264032
4	186201165	G	T	0.658612	0.0761543	0.0159951	1.92542e-06	rs3736455	8223	GCST90199805	Octadecanedioate levels	1.45045	22.6681	0.00274976
6	17735764	A	G	0.0204484	0.249456	0.0541629	4.11143e-06	rs189458667	8223	GCST90199805	Octadecanedioate levels	4.91153	21.2121	0.0025736
7	46198219	T	G	0.0320341	-0.196688	0.0430187	4.82747e-06	rs116948115	8223	GCST90199805	Octadecanedioate levels	3.90097	20.9046	0.00253638
7	76117091	C	T	0.20472	0.112834	0.018756	1.78867e-09	rs10255591	8223	GCST90199805	Octadecanedioate levels	1.70081	36.1909	0.00438296
8	64371609	A	C	0.0453154	0.179555	0.0365819	9.18746e-07	rs75337602	8223	GCST90199805	Octadecanedioate levels	3.31727	24.0914	0.00292191
9	2194705	T	G	0.0308189	-0.215647	0.0447364	1.43273e-06	rs56260745	8223	GCST90199805	Octadecanedioate levels	4.05673	23.2362	0.00281848
9	111957098	A	G	0.850739	-0.104887	0.0223799	2.77697e-06	rs315698	8223	GCST90199805	Octadecanedioate levels	2.02943	21.9648	0.00266467
11	74095781	A	G	0.0477178	0.162862	0.0352629	3.86493e-06	rs79018858	8223	GCST90199805	Octadecanedioate levels	3.19767	21.3306	0.00258794
12	21161802	A	G	0.186831	-0.106417	0.0194251	4.29359e-08	rs11045806	8223	GCST90199805	Octadecanedioate levels	1.76148	30.012	0.00363738
12	21178615	C	T	0.15555	0.220966	0.0207748	2.02098e-26	rs4149056	8223	GCST90199805	Octadecanedioate levels	1.88387	113.13	0.0135743
14	81968633	C	T	0.0162924	0.278399	0.0602357	3.80374e-06	rs183570385	8223	GCST90199805	Octadecanedioate levels	5.46222	21.3613	0.00259165
16	57712729	A	G	0.00998644	0.358226	0.077424	3.71349e-06	rs145619219	8223	GCST90199805	Octadecanedioate levels	7.02087	21.4074	0.00259722
17	54923736	A	G	0.115666	0.11327	0.0239326	2.2136e-06	rs76447629	8223	GCST90199805	Octadecanedioate levels	2.17023	22.4001	0.00271734
19	15665520	T	C	0.0132382	0.334654	0.0671054	6.13258e-07	rs147509526	8223	GCST90199805	Octadecanedioate levels	6.08517	24.8701	0.00301606
19	15871011	A	G	0.29695	-0.161683	0.0165605	1.62083e-22	rs55744319	8223	GCST90199805	Octadecanedioate levels	1.50172	95.3195	0.0114617
											Octadecanedioate levels			0.0733687
1	89737236	T	C	0.0259724	-0.234248	0.0490281	1.77198e-06	rs12122211	8165	GCST90199811	Glycolithocholate sulfate levels	4.4302	22.8277	0.00278868
2	75791822	T	C	0.00980753	-0.370802	0.0777059	1.8253e-06	rs75424340	8165	GCST90199811	Glycolithocholate sulfate levels	7.02154	22.7707	0.00278174
10	99643566	C	T	0.0540806	-0.171801	0.0339825	4.29093e-07	rs185979634	8165	GCST90199811	Glycolithocholate sulfate levels	3.07067	25.5588	0.00312128
12	21178615	C	T	0.155798	0.222427	0.0210234	3.69119e-26	rs4149056	8165	GCST90199811	Glycolithocholate sulfate levels	1.89968	111.936	0.0135271
13	103065958	T	C	0.0474	0.390013	0.0363292	6.93379e-27	rs55971546	8165	GCST90199811	Glycolithocholate sulfate levels	3.28272	115.251	0.0139222
14	24325108	G	A	0.213675	0.0889299	0.0191428	3.39086e-06	rs78269053	8165	GCST90199811	Glycolithocholate sulfate levels	1.72975	21.5817	0.00263687
14	104714057	G	C	0.0474958	-0.170252	0.0372473	4.85772e-06	rs118061751	8165	GCST90199811	Glycolithocholate sulfate levels	3.36568	20.8927	0.00255291
19	15003754	A	G	0.0084142	-0.403211	0.0849202	2.05325e-06	rs77090254	8165	GCST90199811	Glycolithocholate sulfate levels	7.67342	22.5446	0.0027542
											Glycolithocholate sulfate levels			0.044085
1	3879673	G	A	0.0592768	0.148619	0.0324267	4.57871e-06	rs189257248	8252	GCST90199822	1-oleoyl-GPI (18:1) levels	2.94566	21.006	0.00253971
1	167565436	C	T	0.136334	-0.109357	0.0228895	1.77382e-06	rs55942846	8252	GCST90199822	1-oleoyl-GPI (18:1) levels	2.07929	22.8255	0.0027591
3	49333111	G	C	0.825088	-0.0936296	0.0201993	3.56458e-06	rs9883813	8252	GCST90199822	1-oleoyl-GPI (18:1) levels	1.83491	21.4859	0.00259759
3	72146966	A	C	0.00966273	-0.366162	0.0787172	3.29358e-06	rs113093206	8252	GCST90199822	1-oleoyl-GPI (18:1) levels	7.15071	21.6375	0.00261587
3	142934808	G	T	0.410909	0.0985036	0.0155472	2.36137e-10	rs12695769	8252	GCST90199822	1-oleoyl-GPI (18:1) levels	1.41232	40.1421	0.00484215
4	12833954	A	C	0.015017	-0.303866	0.0635075	1.71221e-06	rs144253728	8252	GCST90199822	1-oleoyl-GPI (18:1) levels	5.76905	22.8936	0.0027673
4	180872890	C	T	0.0745307	0.139589	0.029064	1.56446e-06	rs2140199	8252	GCST90199822	1-oleoyl-GPI (18:1) levels	2.64019	23.067	0.00278821
6	133912709	C	T	0.0227329	0.269876	0.0518479	1.93856e-07	rs459553	8252	GCST90199822	1-oleoyl-GPI (18:1) levels	4.70989	27.0936	0.00327332
7	2424978	A	G	0.0212779	-0.24417	0.0531486	4.34613e-06	rs142298775	8252	GCST90199822	1-oleoyl-GPI (18:1) levels	4.82805	21.1058	0.00255175
7	146646462	A	G	0.193952	0.0921963	0.0193116	1.80468e-06	rs2215327	8252	GCST90199822	1-oleoyl-GPI (18:1) levels	1.75428	22.7924	0.00275511
8	9166632	G	T	0.0197192	-0.262806	0.0549287	1.71416e-06	rs116972847	8252	GCST90199822	1-oleoyl-GPI (18:1) levels	4.98975	22.8914	0.00276703
10	42954658	T	C	0.110542	-0.118703	0.024321	1.05719e-06	rs3121314	8252	GCST90199822	1-oleoyl-GPI (18:1) levels	2.20933	23.821	0.00287908
11	61854084	C	G	0.374543	0.0975804	0.0159146	8.70566e-10	rs174599	8252	GCST90199822	1-oleoyl-GPI (18:1) levels	1.44569	37.5953	0.00453634
12	21204797	T	C	0.191647	0.104255	0.0193478	7.10634e-08	rs56165099	8252	GCST90199822	1-oleoyl-GPI (18:1) levels	1.75756	29.0356	0.00350712
12	94929167	C	G	0.0691424	0.147046	0.0305063	1.43422e-06	rs11609632	8252	GCST90199822	1-oleoyl-GPI (18:1) levels	2.77121	23.2342	0.00280836
13	39854948	T	C	0.10407	-0.116319	0.0250474	3.41818e-06	rs3012140	8252	GCST90199822	1-oleoyl-GPI (18:1) levels	2.27532	21.5663	0.00260728
14	64436744	T	C	0.0466456	-0.186182	0.0359512	2.23362e-07	rs79374656	8252	GCST90199822	1-oleoyl-GPI (18:1) levels	3.26583	26.8194	0.0032403
19	54171009	C	T	0.574808	-0.0941953	0.0156171	1.62409e-09	rs4806498	8252	GCST90199822	1-oleoyl-GPI (18:1) levels	1.41867	36.3796	0.00439029
20	49326435	C	G	0.0159692	-0.291466	0.0611206	1.85415e-06	rs79984731	8252	GCST90199822	1-oleoyl-GPI (18:1) levels	5.55223	22.7405	0.00274885
											1-oleoyl-GPI (18:1) levels			0.0589747
1	81506201	T	C	0.266626	-0.0888113	0.0175965	4.48546e-07	rs2296234	8250	GCST90199841	Glycocholenate sulfate levels	1.59828	25.4732	0.0030789
1	193582980	C	T	0.0332602	-0.201818	0.0427032	2.28909e-06	rs77313693	8250	GCST90199841	Glycocholenate sulfate levels	3.87871	22.3357	0.0027007
2	210675783	A	C	0.309605	0.0922583	0.0165756	2.60808e-08	rs1047891	8250	GCST90199841	Glycocholenate sulfate levels	1.50555	30.9794	0.00374193
3	58625397	C	T	0.121812	0.10954	0.0233882	2.81934e-06	rs35696786	8250	GCST90199841	Glycocholenate sulfate levels	2.12434	21.9357	0.00265247
3	132569653	A	C	0.0412655	0.180429	0.0392756	4.35006e-06	rs76651220	8250	GCST90199841	Glycocholenate sulfate levels	3.56738	21.1041	0.00255216
5	152412712	A	T	0.288023	-0.0852584	0.0170453	5.67723e-07	rs2098636	8250	GCST90199841	Glycocholenate sulfate levels	1.54822	25.0187	0.00302413
6	166011933	A	C	0.021506	0.265749	0.05264	4.45462e-07	rs76717658	8250	GCST90199841	Glycocholenate sulfate levels	4.78127	25.4866	0.00308051
7	151619889	T	C	0.0208153	-0.246972	0.0540648	4.92235e-06	rs12536910	8250	GCST90199841	Glycocholenate sulfate levels	4.91068	20.8673	0.0025236
8	64649429	C	T	0.0125198	0.362463	0.0688888	1.42829e-07	rs79531664	8250	GCST90199841	Glycocholenate sulfate levels	6.25714	27.6841	0.00334523
9	129609054	G	A	0.0218872	-0.241726	0.0514433	2.61601e-06	rs1238143	8250	GCST90199841	Glycocholenate sulfate levels	4.67257	22.0795	0.0026698
10	99840980	A	C	0.0591019	-0.47499	0.0320607	1.1664e-49	rs112344408	8250	GCST90199841	Glycocholenate sulfate levels	2.91206	219.494	0.025922
10	100126891	C	T	0.0169306	0.383146	0.0596738	1.35675e-10	rs189017081	8250	GCST90199841	Glycocholenate sulfate levels	5.42014	41.2251	0.00497333
10	130916091	T	C	0.598522	-0.0734635	0.0160651	4.81097e-06	rs1655095	8250	GCST90199841	Glycocholenate sulfate levels	1.45919	20.9111	0.00252888
11	6690058	A	G	0.0132043	-0.329014	0.0664147	7.27278e-07	rs141482433	8250	GCST90199841	Glycocholenate sulfate levels	6.03241	24.5415	0.00296662
11	63372563	T	C	0.686291	-0.0988197	0.016438	1.83614e-09	rs510547	8250	GCST90199841	Glycocholenate sulfate levels	1.49306	36.1401	0.00436256
11	63444660	C	T	0.236447	-0.0871722	0.0181262	1.51557e-06	rs4963268	8250	GCST90199841	Glycocholenate sulfate levels	1.64639	23.1282	0.00279626
11	110376121	A	T	0.316907	0.183286	0.0164934	1.08891e-28	rs2724417	8250	GCST90199841	Glycocholenate sulfate levels	1.49809	123.492	0.0147515
11	110780847	A	G	0.0179808	-0.262949	0.0571683	4.23401e-06	rs118164586	8250	GCST90199841	Glycocholenate sulfate levels	5.19257	21.1559	0.00255842
12	15698280	A	T	0.000728774	-1.35329	0.282835	1.71217e-06	rs4764221	8250	GCST90199841	Glycocholenate sulfate levels	25.6898	22.8937	0.00276798
12	21162039	T	A	0.715103	0.232217	0.0169158	6.9232e-43	rs4762697	8250	GCST90199841	Glycocholenate sulfate levels	1.53645	188.453	0.0223379
12	21178615	C	T	0.156072	0.611847	0.019827	4.21181e-209	rs4149056	8250	GCST90199841	Glycocholenate sulfate levels	1.80088	952.295	0.103507
13	103049340	A	G	0.0130414	0.344208	0.0676469	3.6126e-07	rs56398830	8250	GCST90199841	Glycocholenate sulfate levels	6.14433	25.8908	0.00312922
13	103065958	T	C	0.0473965	0.210053	0.0360898	5.87446e-09	rs55971546	8250	GCST90199841	Glycocholenate sulfate levels	3.27802	33.8757	0.00409035
16	57784811	C	T	0.0098256	-0.367936	0.0781764	2.52031e-06	rs112506219	8250	GCST90199841	Glycocholenate sulfate levels	7.10072	22.151	0.00267843
19	48975030	C	A	0.00961774	-0.357355	0.077903	4.4928e-06	rs148423691	8250	GCST90199841	Glycocholenate sulfate levels	7.07589	21.0422	0.0025447
											Glycocholenate sulfate levels			0.231285
1	18620603	T	C	0.0153161	0.305417	0.0568795	7.89387e-08	rs75561083	8222	GCST90199842	Androstenediol (3beta,17beta) disulfate (1) levels	5.15756	28.832	0.00349528
1	66628216	T	A	0.016062	-0.27231	0.0556459	9.89939e-07	rs151209519	8222	GCST90199842	Androstenediol (3beta,17beta) disulfate (1) levels	5.04571	23.9475	0.00290486
4	19361370	A	T	0.192883	0.081092	0.017746	4.88688e-06	rs62296447	8222	GCST90199842	Androstenediol (3beta,17beta) disulfate (1) levels	1.60912	20.8812	0.00253385
5	3052963	C	G	0.102514	-0.111593	0.0230607	1.30436e-06	rs71606469	8222	GCST90199842	Androstenediol (3beta,17beta) disulfate (1) levels	2.09103	23.4169	0.00284068
5	81337154	A	G	0.0206964	0.228104	0.0492679	3.6591e-06	rs62365869	8222	GCST90199842	Androstenediol (3beta,17beta) disulfate (1) levels	4.46738	21.4357	0.00260097
6	25874984	A	G	0.75999	0.0753794	0.0163312	3.91844e-06	rs1165200	8222	GCST90199842	Androstenediol (3beta,17beta) disulfate (1) levels	1.48084	21.3044	0.00258508
6	63012768	A	G	0.238139	0.0765155	0.0164353	3.23128e-06	rs12213052	8222	GCST90199842	Androstenediol (3beta,17beta) disulfate (1) levels	1.49027	21.6742	0.00262983
7	64520810	T	C	0.694547	-0.0819215	0.0152163	7.29354e-08	rs10228292	8222	GCST90199842	Androstenediol (3beta,17beta) disulfate (1) levels	1.37974	28.9853	0.0035138
7	99477415	C	T	0.034285	-0.315633	0.0382084	1.4468e-16	rs148982377	8222	GCST90199842	Androstenediol (3beta,17beta) disulfate (1) levels	3.46456	68.2413	0.0082335
7	116176276	T	C	0.115558	0.102004	0.021989	3.50329e-06	rs17132384	8222	GCST90199842	Androstenediol (3beta,17beta) disulfate (1) levels	1.99386	21.5191	0.00261106
9	5319183	G	A	0.398924	-0.0662571	0.0145014	4.89998e-06	rs11793069	8222	GCST90199842	Androstenediol (3beta,17beta) disulfate (1) levels	1.31492	20.8759	0.00253321
10	95232847	G	A	0.110255	-0.109444	0.0225521	1.21636e-06	rs67737822	8222	GCST90199842	Androstenediol (3beta,17beta) disulfate (1) levels	2.04492	23.551	0.0028569
11	99965551	A	G	0.0083089	0.38888	0.0767905	4.10203e-07	rs191866531	8222	GCST90199842	Androstenediol (3beta,17beta) disulfate (1) levels	6.963	25.6458	0.00311022
12	21199381	G	A	0.156933	0.115236	0.0191288	1.69955e-09	rs1871395	8222	GCST90199842	Androstenediol (3beta,17beta) disulfate (1) levels	1.73451	36.2912	0.00439558
19	47873738	C	T	0.839231	0.397708	0.0186671	1.01397e-100	rs212100	8222	GCST90199842	Androstenediol (3beta,17beta) disulfate (1) levels	1.69264	453.915	0.0523311
19	54821568	T	C	0.194908	0.0898366	0.0184251	1.08383e-06	rs680891	8222	GCST90199842	Androstenediol (3beta,17beta) disulfate (1) levels	1.6707	23.7732	0.00288377
20	4891703	T	A	0.00887828	-0.353176	0.07446	2.10401e-06	rs146927569	8222	GCST90199842	Androstenediol (3beta,17beta) disulfate (1) levels	6.75168	22.4976	0.00272946
											Androstenediol (3beta,17beta) disulfate (1) levels			0.104789
4	31534179	C	G	0.732537	-0.0813252	0.0174459	3.13799e-06	rs28669289	8126	GCST90199845	Sphinganine-1-phosphate levels	1.57265	21.7302	0.00266768
7	5111524	A	G	0.0718742	-0.139596	0.0302014	3.7975e-06	rs150733954	8126	GCST90199845	Sphinganine-1-phosphate levels	2.72248	21.3645	0.0026229
7	78496070	C	T	0.0476043	0.182423	0.036526	5.9037e-07	rs62467108	8126	GCST90199845	Sphinganine-1-phosphate levels	3.29261	24.9434	0.00306093
8	26044601	T	G	0.14796	-0.1075	0.021564	6.1903e-07	rs4872388	8126	GCST90199845	Sphinganine-1-phosphate levels	1.94387	24.8518	0.00304973
12	28828160	A	G	0.054515	0.156666	0.0340191	4.12001e-06	rs61917951	8126	GCST90199845	Sphinganine-1-phosphate levels	3.06663	21.2082	0.00260376
13	45443071	A	G	0.106553	0.114686	0.0250531	4.70106e-06	rs55829994	8126	GCST90199845	Sphinganine-1-phosphate levels	2.25839	20.9555	0.00257282
16	26612548	C	A	0.0159857	-0.29541	0.0614988	1.55915e-06	rs145021003	8126	GCST90199845	Sphinganine-1-phosphate levels	5.54377	23.0737	0.00283214
17	76423251	T	C	0.461515	0.103917	0.0153977	1.48984e-11	rs12449930	8126	GCST90199845	Sphinganine-1-phosphate levels	1.38802	45.5472	0.00557524
											Sphinganine-1-phosphate levels			0.0249852
2	120818243	A	G	0.496318	0.0811467	0.0164143	7.66672e-07	rs7582470	5082	GCST90199859	5alpha-androstan-3alpha,17beta-diol disulfate levels	1.17015	24.4398	0.00478794
2	216399142	A	C	0.00935408	0.4417	0.0849249	1.98156e-07	rs114735413	5082	GCST90199859	5alpha-androstan-3alpha,17beta-diol disulfate levels	6.05414	27.0511	0.00529681
5	69096973	C	A	0.0296501	-0.221984	0.0478302	3.46585e-06	rs189771170	5082	GCST90199859	5alpha-androstan-3alpha,17beta-diol disulfate levels	3.40973	21.5397	0.00422219
5	106538185	G	A	0.121835	-0.12081	0.0252936	1.78544e-06	rs80175591	5082	GCST90199859	5alpha-androstan-3alpha,17beta-diol disulfate levels	1.80313	22.8131	0.00447069
6	43857529	G	A	0.499701	0.082992	0.0165385	5.21843e-07	rs7758685	5082	GCST90199859	5alpha-androstan-3alpha,17beta-diol disulfate levels	1.179	25.1814	0.00493252
7	152588656	T	C	0.509078	-0.078299	0.0168222	3.24764e-06	rs13237261	5082	GCST90199859	5alpha-androstan-3alpha,17beta-diol disulfate levels	1.19922	21.6644	0.00424654
8	7036442	G	C	0.0198689	0.277147	0.0588905	2.52447e-06	rs111279154	5082	GCST90199859	5alpha-androstan-3alpha,17beta-diol disulfate levels	4.19819	22.1478	0.00434087
8	47489452	T	C	0.0257143	-0.257604	0.051099	4.62456e-07	rs113532602	5082	GCST90199859	5alpha-androstan-3alpha,17beta-diol disulfate levels	3.64275	25.4144	0.00497794
8	97908179	T	C	0.0613704	-0.15972	0.0337688	2.24724e-06	rs143142288	5082	GCST90199859	5alpha-androstan-3alpha,17beta-diol disulfate levels	2.40732	22.3711	0.00438445
8	128037873	G	A	0.505441	0.0858361	0.0163843	1.6151e-07	rs3927165	5082	GCST90199859	5alpha-androstan-3alpha,17beta-diol disulfate levels	1.16801	27.4463	0.00537379
10	99845936	G	A	0.100907	-0.128106	0.0271744	2.42663e-06	rs3740065	5082	GCST90199859	5alpha-androstan-3alpha,17beta-diol disulfate levels	1.93721	22.2238	0.00435572
12	21230582	A	G	0.175005	0.193768	0.0211895	5.98899e-20	rs11045883	5082	GCST90199859	5alpha-androstan-3alpha,17beta-diol disulfate levels	1.51056	83.6224	0.0161945
12	125405410	G	A	0.138626	0.129217	0.0236765	4.8257e-08	rs35404636	5082	GCST90199859	5alpha-androstan-3alpha,17beta-diol disulfate levels	1.68785	29.7855	0.0058291
13	91776722	A	G	0.690462	-0.0876249	0.0174245	4.93462e-07	rs342697	5082	GCST90199859	5alpha-androstan-3alpha,17beta-diol disulfate levels	1.24216	25.2892	0.00495352
15	91469864	T	C	0.00732093	-0.446443	0.0947795	2.47307e-06	rs77740010	5082	GCST90199859	5alpha-androstan-3alpha,17beta-diol disulfate levels	6.75665	22.1872	0.00434857
16	9966251	A	C	0.813808	-0.0992723	0.021246	2.97537e-06	rs1875205	5082	GCST90199859	5alpha-androstan-3alpha,17beta-diol disulfate levels	1.51459	21.8324	0.00427933
18	23157299	A	G	0.0207759	-0.258493	0.0560531	3.9963e-06	rs74388472	5082	GCST90199859	5alpha-androstan-3alpha,17beta-diol disulfate levels	3.99592	21.2666	0.00416889
18	77683427	C	T	0.0106952	0.371406	0.0790534	2.62509e-06	rs12326273	5082	GCST90199859	5alpha-androstan-3alpha,17beta-diol disulfate levels	5.63557	22.0728	0.00432623
19	47887477	T	C	0.391897	-0.107283	0.016712	1.36691e-10	rs28505302	5082	GCST90199859	5alpha-androstan-3alpha,17beta-diol disulfate levels	1.19137	41.2102	0.00804697
20	49614604	A	G	0.588061	0.0782484	0.0165514	2.27178e-06	rs235017	5082	GCST90199859	5alpha-androstan-3alpha,17beta-diol disulfate levels	1.17992	22.3502	0.00438037
22	31295648	C	T	0.00836944	0.41774	0.089739	3.2389e-06	rs79937273	5082	GCST90199859	5alpha-androstan-3alpha,17beta-diol disulfate levels	6.39733	21.6695	0.00424754
											5alpha-androstan-3alpha,17beta-diol disulfate levels			0.112165
1	26557020	C	A	0.228159	0.0729671	0.0155842	2.83931e-06	rs2229712	8260	GCST90199861	Pregnenediol sulfate (C21H34O5S) levels	1.41636	21.9223	0.00264764
1	44812692	T	C	0.0566553	0.132912	0.0285998	3.36309e-06	rs4399197	8260	GCST90199861	Pregnenediol sulfate (C21H34O5S) levels	2.59928	21.5974	0.00260851
2	176643894	C	G	0.338083	0.104203	0.0139874	9.35178e-14	rs2594950	8260	GCST90199861	Pregnenediol sulfate (C21H34O5S) levels	1.27124	55.4992	0.00667579
3	23208068	A	C	0.194146	0.0812933	0.0166393	1.03111e-06	rs2055157	8260	GCST90199861	Pregnenediol sulfate (C21H34O5S) levels	1.51226	23.8693	0.00288211
5	9285583	C	T	0.0143632	-0.257212	0.0553237	3.33178e-06	rs150374297	8260	GCST90199861	Pregnenediol sulfate (C21H34O5S) levels	5.02807	21.6152	0.00261066
5	35967898	A	C	0.147651	0.263097	0.0182647	4.83859e-47	rs10491431	8260	GCST90199861	Pregnenediol sulfate (C21H34O5S) levels	1.65998	207.495	0.0245106
7	64464647	C	T	0.696771	-0.0717319	0.0143704	5.98674e-07	rs10252509	8260	GCST90199861	Pregnenediol sulfate (C21H34O5S) levels	1.30605	24.9165	0.00300818
7	121877154	T	C	0.0346312	0.188022	0.0355096	1.19031e-07	rs117731567	8260	GCST90199861	Pregnenediol sulfate (C21H34O5S) levels	3.22727	28.0366	0.0033836
8	6198835	A	G	0.0521024	0.138471	0.0297028	3.1332e-06	rs150619729	8260	GCST90199861	Pregnenediol sulfate (C21H34O5S) levels	2.69953	21.7332	0.00262486
8	95831418	A	G	0.457254	-0.0645217	0.0134623	1.64493e-06	rs3102543	8260	GCST90199861	Pregnenediol sulfate (C21H34O5S) levels	1.22351	22.9706	0.00277391
9	29498321	T	C	0.173823	-0.080178	0.0171962	3.12336e-06	rs16914891	8260	GCST90199861	Pregnenediol sulfate (C21H34O5S) levels	1.56287	21.7393	0.0026256
9	124485652	A	G	0.524296	-0.0749525	0.0131447	1.18332e-08	rs7851737	8260	GCST90199861	Pregnenediol sulfate (C21H34O5S) levels	1.19465	32.514	0.00392184
10	60990445	T	C	0.00522352	-0.44898	0.0913918	8.98313e-07	rs140331100	8260	GCST90199861	Pregnenediol sulfate (C21H34O5S) levels	8.3061	24.1346	0.00291405
10	92672243	T	C	0.442246	-0.0790782	0.0133058	2.79632e-09	rs2497318	8260	GCST90199861	Pregnenediol sulfate (C21H34O5S) levels	1.20929	35.3209	0.00425896
11	128095982	T	C	0.00938109	-0.372292	0.0685627	5.63714e-08	rs149982314	8260	GCST90199861	Pregnenediol sulfate (C21H34O5S) levels	6.23129	29.4844	0.0035577
12	57966801	T	G	0.0392145	-0.162556	0.0338504	1.56949e-06	rs78811636	8260	GCST90199861	Pregnenediol sulfate (C21H34O5S) levels	3.07648	23.061	0.00278479
12	111633173	A	T	0.167833	0.0830649	0.0177201	2.76423e-06	rs73416497	8260	GCST90199861	Pregnenediol sulfate (C21H34O5S) levels	1.61048	21.9737	0.00265383
13	21744175	A	C	0.358553	-0.0678962	0.0138201	8.97557e-07	rs9509847	8260	GCST90199861	Pregnenediol sulfate (C21H34O5S) levels	1.25603	24.1362	0.00291425
13	72562240	C	T	0.360508	0.0811588	0.0140058	6.84641e-09	rs9543004	8260	GCST90199861	Pregnenediol sulfate (C21H34O5S) levels	1.27291	33.578	0.00404966
14	93916616	C	G	0.203932	-0.0794705	0.0165414	1.55257e-06	rs8007280	8260	GCST90199861	Pregnenediol sulfate (C21H34O5S) levels	1.50336	23.0817	0.00278728
14	106660713	A	G	0.120751	0.0992581	0.0204606	1.22729e-06	rs78111136	8260	GCST90199861	Pregnenediol sulfate (C21H34O5S) levels	1.85955	23.534	0.00284174
16	11548386	C	T	0.360158	0.0653171	0.0139431	2.8058e-06	rs7102	8260	GCST90199861	Pregnenediol sulfate (C21H34O5S) levels	1.26721	21.945	0.00265038
16	81539357	A	T	0.0699356	0.144436	0.0257385	2.00382e-08	rs79388303	8260	GCST90199861	Pregnenediol sulfate (C21H34O5S) levels	2.33923	31.4909	0.00379889
17	47864498	A	G	0.479867	-0.0614136	0.0134018	4.59484e-06	rs4793684	8260	GCST90199861	Pregnenediol sulfate (C21H34O5S) levels	1.21802	20.9992	0.00253644
19	47871294	G	C	0.716799	0.112595	0.0146258	1.37825e-14	rs296365	8260	GCST90199861	Pregnenediol sulfate (C21H34O5S) levels	1.32926	59.2651	0.00712555
20	46852275	T	C	0.066334	-0.12399	0.0265932	3.12471e-06	rs62202438	8260	GCST90199861	Pregnenediol sulfate (C21H34O5S) levels	2.41691	21.7386	0.00262552
21	45921224	G	A	0.00606061	-0.41197	0.0848278	1.19451e-06	rs139952849	8260	GCST90199861	Pregnenediol sulfate (C21H34O5S) levels	7.70954	23.586	0.00284801
											Pregnenediol sulfate (C21H34O5S) levels			0.11062
1	20176333	A	G	0.00757576	0.476989	0.0916099	1.92181e-07	rs72663011	7907	GCST90199922	Prolylglycine levels	8.14607	27.1101	0.00341777
1	201981821	C	T	0.307863	-0.0917138	0.0170896	8.0212e-08	rs11810017	7907	GCST90199922	Prolylglycine levels	1.51963	28.8009	0.00363015
2	222291192	C	G	0.6719	-0.0786098	0.0169456	3.50165e-06	rs12470153	7907	GCST90199922	Prolylglycine levels	1.50683	21.5199	0.00271492
2	240140390	A	G	0.0151956	0.304571	0.0642081	2.10064e-06	rs114600258	7907	GCST90199922	Prolylglycine levels	5.70947	22.5008	0.00283832
3	29376644	G	A	0.0245067	0.238685	0.0509378	2.78849e-06	rs190967890	7907	GCST90199922	Prolylglycine levels	4.52946	21.9568	0.0027699
6	33940622	G	A	0.0139771	0.306207	0.066328	3.90174e-06	rs9469640	7907	GCST90199922	Prolylglycine levels	5.89797	21.3126	0.00268884
7	53592308	G	C	0.0941918	0.123755	0.0270051	4.59122e-06	rs56280427	7907	GCST90199922	Prolylglycine levels	2.40133	21.0007	0.0026496
7	151690111	C	T	0.179992	0.0984598	0.0207395	2.06002e-06	rs10277859	7907	GCST90199922	Prolylglycine levels	1.84418	22.5383	0.00284304
8	58386231	A	T	0.350728	0.0867379	0.0166235	1.81069e-07	rs7812974	7907	GCST90199922	Prolylglycine levels	1.47818	27.2253	0.00343224
14	24331464	A	G	0.0268975	0.236593	0.048409	1.02186e-06	rs79523684	7907	GCST90199922	Prolylglycine levels	4.30459	23.8864	0.00301259
16	89641816	G	T	0.471606	-0.1038	0.0157399	4.26117e-11	rs164749	7907	GCST90199922	Prolylglycine levels	1.39961	43.4901	0.0054715
19	42944004	A	G	0.261094	-0.0833711	0.0178117	2.85892e-06	rs34202970	7907	GCST90199922	Prolylglycine levels	1.58384	21.9089	0.00276386
											Prolylglycine levels			0.0382327
1	36951560	T	C	0.292274	0.0867144	0.0178202	1.13834e-06	rs3767088	8112	GCST90199929	Margaroylcarnitine (C17) levels	1.60501	23.6787	0.00291119
3	5215345	T	G	0.0233841	-0.249744	0.0525438	2.00365e-06	rs187553453	8112	GCST90199929	Margaroylcarnitine (C17) levels	4.73244	22.5916	0.00277791
5	1514522	A	G	0.177994	-0.0931567	0.0202841	4.37776e-06	rs75634271	8112	GCST90199929	Margaroylcarnitine (C17) levels	1.82692	21.0919	0.00259399
5	132374707	C	A	0.52143	0.101318	0.015373	4.37999e-11	rs200838	8112	GCST90199929	Margaroylcarnitine (C17) levels	1.38459	43.4366	0.0053274
5	158026335	G	A	0.0146821	-0.292606	0.0639666	4.77698e-06	rs559165782	8112	GCST90199929	Margaroylcarnitine (C17) levels	5.76126	20.9247	0.00257348
6	15641190	C	T	0.196848	0.0885179	0.0191032	3.5923e-06	rs2252470	8112	GCST90199929	Margaroylcarnitine (C17) levels	1.72056	21.4709	0.00264047
6	110438805	G	A	0.23913	-0.119785	0.0178441	1.90836e-11	rs12210538	8112	GCST90199929	Margaroylcarnitine (C17) levels	1.60716	45.0625	0.00552571
12	124676090	A	C	0.212779	0.0916079	0.0190765	1.56992e-06	rs838503	8112	GCST90199929	Margaroylcarnitine (C17) levels	1.71816	23.0605	0.0028354
14	77232936	G	A	0.207789	0.0884503	0.0189551	3.06656e-06	rs7143692	8112	GCST90199929	Margaroylcarnitine (C17) levels	1.70722	21.7744	0.0026777
16	1442376	A	G	0.0198815	0.255172	0.0551792	3.75661e-06	rs114391979	8112	GCST90199929	Margaroylcarnitine (C17) levels	4.96981	21.3853	0.00262997
19	16789368	T	C	0.0958616	-0.121247	0.0263406	4.16377e-06	rs6512135	8112	GCST90199929	Margaroylcarnitine (C17) levels	2.37241	21.188	0.00260577
19	33916842	G	A	0.254372	-0.0816596	0.0177556	4.24351e-06	rs7251215	8112	GCST90199929	Margaroylcarnitine (C17) levels	1.59919	21.1516	0.00260131
											Margaroylcarnitine (C17) levels			0.0377003
3	144385482	T	A	0.0128271	0.351616	0.0696008	4.37461e-07	rs112845131	7787	GCST90199930	(R)-3-hydroxybutyrylcarnitine levels	6.14185	25.5217	0.0032676
5	132254564	T	C	0.553085	-0.0863273	0.015777	4.45657e-08	rs7727038	7787	GCST90199930	(R)-3-hydroxybutyrylcarnitine levels	1.39223	29.9397	0.00383109
6	38948996	T	C	0.0390291	-0.190709	0.0407431	2.85799e-06	rs72853756	7787	GCST90199930	(R)-3-hydroxybutyrylcarnitine levels	3.59533	21.9096	0.00280644
7	36616429	C	G	0.131795	0.115597	0.023935	1.36804e-06	rs3735386	7787	GCST90199930	(R)-3-hydroxybutyrylcarnitine levels	2.11212	23.3252	0.00298723
7	157302698	G	A	0.678339	-0.079171	0.0171562	3.93616e-06	rs62493411	7787	GCST90199930	(R)-3-hydroxybutyrylcarnitine levels	1.51393	21.2956	0.002728
9	76778170	A	G	0.0182194	-0.286595	0.0584602	9.46785e-07	rs11145055	7787	GCST90199930	(R)-3-hydroxybutyrylcarnitine levels	5.15876	24.0335	0.00307765
10	59707424	T	G	0.771201	0.118083	0.0190416	5.59871e-10	rs1171617	7787	GCST90199930	(R)-3-hydroxybutyrylcarnitine levels	1.68031	38.4563	0.00491552
13	19944274	C	A	0.924323	-0.136714	0.0297655	4.36831e-06	rs7985978	7787	GCST90199930	(R)-3-hydroxybutyrylcarnitine levels	2.62663	21.096	0.0027025
19	21937531	T	C	0.113275	-0.120516	0.024601	9.64155e-07	rs68168074	7787	GCST90199930	(R)-3-hydroxybutyrylcarnitine levels	2.17089	23.9985	0.00307318
20	62675279	A	G	0.127773	-0.11972	0.0239146	5.55286e-07	rs34555756	7787	GCST90199930	(R)-3-hydroxybutyrylcarnitine levels	2.11032	25.0615	0.00320887
											(R)-3-hydroxybutyrylcarnitine levels			0.0325981
3	1743804	A	G	0.268712	0.100729	0.0189932	1.13654e-07	rs11706965	7027	GCST90199944	Indolin-2-one levels	1.59215	28.1263	0.00398778
3	16276773	G	A	0.0361369	-0.214137	0.0443837	1.40241e-06	rs113018452	7027	GCST90199944	Indolin-2-one levels	3.72056	23.2775	0.00330258
5	89763918	T	C	0.0257114	-0.24976	0.0523209	1.80948e-06	rs139184284	7027	GCST90199944	Indolin-2-one levels	4.38591	22.7874	0.00323327
7	15249378	A	G	0.0560548	0.16459	0.0357676	4.19128e-06	rs73060404	7027	GCST90199944	Indolin-2-one levels	2.9983	21.1752	0.0030052
8	63687280	T	A	0.00530694	-0.536502	0.113694	2.37222e-06	rs145357463	7027	GCST90199944	Indolin-2-one levels	9.53065	22.2673	0.00315971
9	109719689	A	G	0.0221714	-0.266318	0.0561417	2.09874e-06	rs138564752	7027	GCST90199944	Indolin-2-one levels	4.7062	22.5025	0.00319297
10	80591890	A	G	0.0340043	-0.213485	0.0455163	2.72825e-06	rs75379066	7027	GCST90199944	Indolin-2-one levels	3.8155	21.9989	0.00312174
14	72627501	A	G	0.138623	0.112239	0.0241955	3.50363e-06	rs61996614	7027	GCST90199944	Indolin-2-one levels	2.02824	21.5188	0.00305382
19	40847202	C	T	0.570252	-0.167321	0.0163687	1.58008e-24	rs56113850	7027	GCST90199944	Indolin-2-one levels	1.37214	104.489	0.014656
											Indolin-2-one levels			0.040713
1	112314964	G	C	0.653152	0.0857261	0.0179075	1.69158e-06	rs3128372	7332	GCST90199955	Ferulic acid 4-sulfate levels	1.53337	22.9169	0.00311671
2	49972559	G	T	0.0929764	0.1334	0.0282426	2.32004e-06	rs17439363	7332	GCST90199955	Ferulic acid 4-sulfate levels	2.41833	22.3101	0.00303444
2	102814945	C	T	0.965743	0.205966	0.0446654	4.00146e-06	rs887987	7332	GCST90199955	Ferulic acid 4-sulfate levels	3.82457	21.2642	0.00289259
3	3118558	G	A	0.145625	-0.110114	0.0234805	2.7378e-06	rs7644398	7332	GCST90199955	Ferulic acid 4-sulfate levels	2.01057	21.9923	0.00299134
5	1764067	G	A	0.0668716	0.148751	0.0323793	4.34805e-06	rs72704438	7332	GCST90199955	Ferulic acid 4-sulfate levels	2.77255	21.105	0.00287099
6	25794203	G	A	0.562064	0.30171	0.0161178	3.46245e-78	rs2762353	7332	GCST90199955	Ferulic acid 4-sulfate levels	1.38012	350.403	0.045623
6	121065371	A	G	0.0161158	-0.33041	0.0646793	3.24844e-07	rs112065835	7332	GCST90199955	Ferulic acid 4-sulfate levels	5.5383	26.0961	0.00354755
7	135812389	T	C	0.20879	0.0986401	0.0203961	1.32338e-06	rs59843135	7332	GCST90199955	Ferulic acid 4-sulfate levels	1.74646	23.3891	0.00318072
8	25779405	G	A	0.406985	0.0842255	0.0168566	5.83511e-07	rs35422417	7332	GCST90199955	Ferulic acid 4-sulfate levels	1.44338	24.9659	0.00339443
8	71096068	G	C	0.626218	-0.0785107	0.0168461	3.15487e-06	rs10957534	7332	GCST90199955	Ferulic acid 4-sulfate levels	1.44248	21.72	0.0029544
9	9653882	C	T	0.112519	-0.120439	0.0258622	3.20935e-06	rs79814862	7332	GCST90199955	Ferulic acid 4-sulfate levels	2.21451	21.6872	0.00294996
10	69096815	C	A	0.00971272	-0.395309	0.0828108	1.80925e-06	rs116855122	7332	GCST90199955	Ferulic acid 4-sulfate levels	7.09085	22.7876	0.00309918
11	122709814	A	G	0.0746744	-0.145081	0.0311087	3.1061e-06	rs12785355	7332	GCST90199955	Ferulic acid 4-sulfate levels	2.66375	21.7499	0.00295847
12	33558116	C	A	0.0105947	-0.390235	0.0793722	8.8098e-07	rs117426805	7332	GCST90199955	Ferulic acid 4-sulfate levels	6.79641	24.1722	0.00328686
12	61971075	A	G	0.00928708	-0.39434	0.0851943	3.67956e-06	rs138521695	7332	GCST90199955	Ferulic acid 4-sulfate levels	7.29494	21.425	0.0029144
15	78198119	T	C	0.0407582	-0.190243	0.0414034	4.33013e-06	rs112459071	7332	GCST90199955	Ferulic acid 4-sulfate levels	3.54525	21.1128	0.00287205
16	6921077	A	C	0.0201338	-0.276063	0.0584922	2.36239e-06	rs116940150	7332	GCST90199955	Ferulic acid 4-sulfate levels	5.00852	22.2751	0.00302969
17	31691813	C	T	0.695214	0.0902597	0.0184078	9.42214e-07	rs412018	7332	GCST90199955	Ferulic acid 4-sulfate levels	1.57621	24.0427	0.00326932
18	57064644	A	G	0.026481	-0.250437	0.050252	6.24028e-07	rs17062940	7332	GCST90199955	Ferulic acid 4-sulfate levels	4.30293	24.8365	0.00337689
20	50029855	T	C	0.0717822	-0.145724	0.0314711	3.64955e-06	rs2273455	7332	GCST90199955	Ferulic acid 4-sulfate levels	2.69478	21.4407	0.00291653
21	36750031	G	C	0.00733279	-0.462838	0.0958449	1.37202e-06	rs138364477	7332	GCST90199955	Ferulic acid 4-sulfate levels	8.20692	23.3195	0.00317129
											Ferulic acid 4-sulfate levels			0.107451
2	9580788	G	A	0.204273	0.0914994	0.0189646	1.40184e-06	rs57407838	8216	GCST90199977	4-hydroxychlorothalonil levels	1.71899	23.2782	0.00282596
2	45778507	C	G	0.79031	-0.0892712	0.0191475	3.12718e-06	rs4953256	8216	GCST90199977	4-hydroxychlorothalonil levels	1.73557	21.7369	0.00263934
2	215697858	A	T	0.0190826	-0.25929	0.0558032	3.37603e-06	rs61510047	8216	GCST90199977	4-hydroxychlorothalonil levels	5.05812	21.59	0.00262155
2	226702617	T	C	0.0244939	-0.253309	0.0497572	3.56377e-07	rs73081579	8216	GCST90199977	4-hydroxychlorothalonil levels	4.5101	25.9173	0.00314533
4	88128874	A	C	0.110238	0.518013	0.0236354	1.79428e-106	rs74904971	8216	GCST90199977	4-hydroxychlorothalonil levels	2.14236	480.347	0.0552482
5	104917707	G	T	0.224647	0.100532	0.0182401	3.5559e-08	rs74319256	8216	GCST90199977	4-hydroxychlorothalonil levels	1.65332	30.3777	0.00368465
6	90876975	A	T	0.263853	-0.0799287	0.0173806	4.25081e-06	rs791485	8216	GCST90199977	4-hydroxychlorothalonil levels	1.57542	21.1483	0.00256806
7	35798703	T	C	0.0678664	-0.144243	0.0304039	2.09314e-06	rs144157529	8216	GCST90199977	4-hydroxychlorothalonil levels	2.75587	22.5077	0.00273267
11	119793837	C	G	0.0175996	-0.264073	0.0573455	4.12574e-06	rs113164826	8216	GCST90199977	4-hydroxychlorothalonil levels	5.19792	21.2055	0.00257499
12	43548831	T	G	0.00859023	-0.411231	0.0829201	7.07227e-07	rs58063111	8216	GCST90199977	4-hydroxychlorothalonil levels	7.51606	24.5953	0.00298537
13	47569443	C	T	0.115502	0.120024	0.024478	9.42271e-07	rs139514722	8216	GCST90199977	4-hydroxychlorothalonil levels	2.21874	24.0428	0.0029185
14	33814822	T	C	0.739279	-0.0804105	0.0175786	4.77723e-06	rs1958036	8216	GCST90199977	4-hydroxychlorothalonil levels	1.59336	20.9246	0.00254096
16	82824314	T	A	0.0701722	0.136171	0.0297679	4.77506e-06	rs2549144	8216	GCST90199977	4-hydroxychlorothalonil levels	2.69823	20.9254	0.00254105
											4-hydroxychlorothalonil levels			0.0890267
1	9468265	G	A	0.0165284	0.280992	0.0584914	1.55539e-06	rs75690409	8257	GCST90199979	Carnitine C14:1 levels	5.315	23.0783	0.00278788
2	28973847	C	G	0.137514	0.106844	0.0216296	7.82288e-07	rs4666156	8257	GCST90199979	Carnitine C14:1 levels	1.96544	24.4008	0.00294716
4	29921094	C	G	0.0605893	-0.143395	0.0309661	3.64414e-06	rs73808419	8257	GCST90199979	Carnitine C14:1 levels	2.81383	21.4435	0.0025909
4	36913032	C	T	0.39391	-0.0729591	0.0153766	2.08702e-06	rs62302032	8257	GCST90199979	Carnitine C14:1 levels	1.39724	22.5133	0.00271981
5	96745995	C	T	0.0313302	-0.198853	0.0431544	4.0668e-06	rs78375313	8257	GCST90199979	Carnitine C14:1 levels	3.92136	21.2331	0.00256556
5	132328945	A	T	0.473668	-0.0812803	0.0148806	4.70322e-08	rs56083751	8257	GCST90199979	Carnitine C14:1 levels	1.35217	29.8353	0.00360119
6	10376979	A	G	0.017855	-0.271331	0.0562585	1.41466e-06	rs62395316	8257	GCST90199979	Carnitine C14:1 levels	5.1121	23.2607	0.00280985
6	47261890	C	T	0.353815	-0.0784211	0.0165696	2.21418e-06	rs714373	8257	GCST90199979	Carnitine C14:1 levels	1.50565	22.3997	0.00270613
9	11121750	T	C	0.222519	0.0871376	0.0179803	1.25798e-06	rs36045367	8257	GCST90199979	Carnitine C14:1 levels	1.63383	23.4864	0.00283705
10	104607233	G	A	0.986385	-0.305462	0.0650718	2.67623e-06	rs4918117	8257	GCST90199979	Carnitine C14:1 levels	5.91295	22.0358	0.00266228
11	7573189	A	G	0.0259061	0.233986	0.0471163	6.82986e-07	rs141882839	8257	GCST90199979	Carnitine C14:1 levels	4.28137	24.6625	0.00297869
11	14072115	T	C	0.0042486	0.529069	0.114529	3.84651e-06	rs189716953	8257	GCST90199979	Carnitine C14:1 levels	10.407	21.34	0.00257843
13	91410635	C	T	0.0437733	-0.175747	0.0369846	2.01519e-06	rs77958712	8257	GCST90199979	Carnitine C14:1 levels	3.36072	22.5805	0.00272791
14	37520377	G	A	0.0446027	-0.176977	0.0365416	1.27797e-06	rs12147391	8257	GCST90199979	Carnitine C14:1 levels	3.32046	23.4562	0.00283341
16	16032907	C	T	0.611042	0.0756252	0.0155798	1.20968e-06	rs924138	8257	GCST90199979	Carnitine C14:1 levels	1.41571	23.5618	0.00284613
17	74267785	G	A	0.539236	0.0768779	0.015249	4.61872e-07	rs11650353	8257	GCST90199979	Carnitine C14:1 levels	1.38565	25.4168	0.0030695
18	21078686	A	G	0.00969932	-0.378531	0.0761584	6.68464e-07	rs117907282	8257	GCST90199979	Carnitine C14:1 levels	6.92036	24.704	0.00298368
											Carnitine C14:1 levels			0.0482456
3	52486851	T	C	0.0152546	-0.291932	0.0616613	2.19649e-06	rs143380194	8257	GCST90200001	Sphingomyelin (d18:1/20:0, d16:1/22:0) levels	5.60304	22.415	0.00270797
5	28258936	T	C	0.0373424	0.208135	0.0394829	1.35308e-07	rs116489503	8257	GCST90200001	Sphingomyelin (d18:1/20:0, d16:1/22:0) levels	3.58773	27.789	0.00335502
6	160576086	T	A	0.0719835	0.179069	0.0292104	8.76998e-10	rs74617384	8257	GCST90200001	Sphingomyelin (d18:1/20:0, d16:1/22:0) levels	2.65429	37.5808	0.00453186
7	94430032	G	T	0.0732236	0.152213	0.0290624	1.62797e-07	rs435184	8257	GCST90200001	Sphingomyelin (d18:1/20:0, d16:1/22:0) levels	2.64084	27.4309	0.00331194
8	8533707	A	G	0.743238	0.0900188	0.017702	3.67176e-07	rs11989411	8257	GCST90200001	Sphingomyelin (d18:1/20:0, d16:1/22:0) levels	1.60855	25.8596	0.00312282
8	26485411	A	C	0.0263892	-0.231038	0.0470084	8.88618e-07	rs62491043	8257	GCST90200001	Sphingomyelin (d18:1/20:0, d16:1/22:0) levels	4.27156	24.1555	0.00291763
9	16325342	T	C	0.0296781	0.217856	0.0443473	8.99232e-07	rs16934446	8257	GCST90200001	Sphingomyelin (d18:1/20:0, d16:1/22:0) levels	4.02975	24.1326	0.00291487
9	92068074	A	C	0.0260032	-0.241076	0.0474184	3.69538e-07	rs45461899	8257	GCST90200001	Sphingomyelin (d18:1/20:0, d16:1/22:0) levels	4.30882	25.8472	0.00312133
9	129694711	C	T	0.0306853	0.211561	0.0436758	1.27317e-06	rs117536156	8257	GCST90200001	Sphingomyelin (d18:1/20:0, d16:1/22:0) levels	3.96873	23.4633	0.00283426
9	131337527	C	A	0.199339	0.089449	0.0192985	3.56903e-06	rs34997924	8257	GCST90200001	Sphingomyelin (d18:1/20:0, d16:1/22:0) levels	1.75362	21.4834	0.00259572
12	115200586	T	C	0.0177628	0.262647	0.0574447	4.8269e-06	rs73202289	8257	GCST90200001	Sphingomyelin (d18:1/20:0, d16:1/22:0) levels	5.21989	20.9047	0.00252598
13	108996880	C	G	0.0167985	0.275072	0.0591406	3.30092e-06	rs116953069	8257	GCST90200001	Sphingomyelin (d18:1/20:0, d16:1/22:0) levels	5.37399	21.6332	0.00261377
14	63765502	A	G	0.164047	0.302044	0.0199731	1.14999e-51	rs7160525	8257	GCST90200001	Sphingomyelin (d18:1/20:0, d16:1/22:0) levels	1.81492	228.691	0.0269566
19	8218935	A	C	0.538329	0.200749	0.0157462	3.15772e-37	rs1871194	8257	GCST90200001	Sphingomyelin (d18:1/20:0, d16:1/22:0) levels	1.43083	162.538	0.0193095
19	32636723	A	C	0.0327459	0.202945	0.042865	2.19575e-06	rs144894536	8257	GCST90200001	Sphingomyelin (d18:1/20:0, d16:1/22:0) levels	3.89506	22.4156	0.00270805
19	44909976	T	G	0.083667	-0.191614	0.0270967	1.53281e-12	rs1065853	8257	GCST90200001	Sphingomyelin (d18:1/20:0, d16:1/22:0) levels	2.46222	50.0059	0.00602118
20	12978750	C	T	0.613489	-0.179846	0.0154106	1.80726e-31	rs4814176	8257	GCST90200001	Sphingomyelin (d18:1/20:0, d16:1/22:0) levels	1.40033	136.195	0.0162308
20	14485499	A	G	0.672146	-0.0756616	0.0164124	4.02612e-06	rs6033968	8257	GCST90200001	Sphingomyelin (d18:1/20:0, d16:1/22:0) levels	1.49136	21.2523	0.00256787
											Sphingomyelin (d18:1/20:0, d16:1/22:0) levels			0.110347
1	70970743	T	C	0.0166117	0.260643	0.0554292	2.57295e-06	rs12725281	8246	GCST90200010	Sphingomyelin (d18:1/22:1, d18:2/22:0, d16:1/24:1) levels	5.03339	22.1113	0.00267494
3	33884633	A	G	0.506695	-0.0708506	0.0142864	7.07467e-07	rs7626857	8246	GCST90200010	Sphingomyelin (d18:1/22:1, d18:2/22:0, d16:1/24:1) levels	1.29731	24.5947	0.00297447
6	160576086	T	A	0.0718974	0.163603	0.0275262	2.78926e-09	rs74617384	8246	GCST90200010	Sphingomyelin (d18:1/22:1, d18:2/22:0, d16:1/24:1) levels	2.49959	35.3256	0.00426673
7	2000920	T	C	0.041768	-0.164528	0.0356132	3.84001e-06	rs73043514	8246	GCST90200010	Sphingomyelin (d18:1/22:1, d18:2/22:0, d16:1/24:1) levels	3.23395	21.3431	0.00258224
8	112639073	G	T	0.0958401	-0.116381	0.0245055	2.04254e-06	rs139374679	8246	GCST90200010	Sphingomyelin (d18:1/22:1, d18:2/22:0, d16:1/24:1) levels	2.22528	22.5547	0.00272843
9	16325342	T	C	0.0297181	0.195169	0.0417468	2.93871e-06	rs16934446	8246	GCST90200010	Sphingomyelin (d18:1/22:1, d18:2/22:0, d16:1/24:1) levels	3.79092	21.8562	0.00264416
9	131337527	C	A	0.199708	0.0894581	0.0181479	8.24846e-07	rs34997924	8246	GCST90200010	Sphingomyelin (d18:1/22:1, d18:2/22:0, d16:1/24:1) levels	1.64797	24.2989	0.0029388
10	93768428	G	A	0.811384	0.0917167	0.0179423	3.19155e-07	rs9420630	8246	GCST90200010	Sphingomyelin (d18:1/22:1, d18:2/22:0, d16:1/24:1) levels	1.6293	26.1301	0.00315957
11	8522938	T	C	0.0139682	0.284626	0.0607965	2.8462e-06	rs373068125	8246	GCST90200010	Sphingomyelin (d18:1/22:1, d18:2/22:0, d16:1/24:1) levels	5.52078	21.9175	0.00265156
11	61790331	C	T	0.345836	-0.106213	0.0148767	9.36207e-13	rs102275	8246	GCST90200010	Sphingomyelin (d18:1/22:1, d18:2/22:0, d16:1/24:1) levels	1.35092	50.9732	0.00614507
12	42064732	A	C	0.00971289	-0.380448	0.0727795	1.71909e-07	rs145294466	8246	GCST90200010	Sphingomyelin (d18:1/22:1, d18:2/22:0, d16:1/24:1) levels	6.60892	27.3258	0.00330368
12	116331608	C	T	0.410476	0.0681784	0.0145764	2.90654e-06	rs2393072	8246	GCST90200010	Sphingomyelin (d18:1/22:1, d18:2/22:0, d16:1/24:1) levels	1.32365	21.8773	0.0026467
14	63765502	A	G	0.164023	0.209966	0.0189441	1.50881e-28	rs7160525	8246	GCST90200010	Sphingomyelin (d18:1/22:1, d18:2/22:0, d16:1/24:1) levels	1.72027	122.843	0.0146821
19	32636723	A	C	0.0327202	0.196655	0.0403771	1.11341e-06	rs144894536	8246	GCST90200010	Sphingomyelin (d18:1/22:1, d18:2/22:0, d16:1/24:1) levels	3.66654	23.7214	0.00286915
20	12978750	C	T	0.613656	-0.0831713	0.0146036	1.23184e-08	rs4814176	8246	GCST90200010	Sphingomyelin (d18:1/22:1, d18:2/22:0, d16:1/24:1) levels	1.32612	32.436	0.00391908
21	20976317	T	A	0.0121105	-0.311468	0.0652326	1.79945e-06	rs142408199	8246	GCST90200010	Sphingomyelin (d18:1/22:1, d18:2/22:0, d16:1/24:1) levels	5.92361	22.798	0.00275778
											Sphingomyelin (d18:1/22:1, d18:2/22:0, d16:1/24:1) levels			0.0629445
2	7395234	T	C	0.0551689	0.204588	0.0400922	3.344e-07	rs55787230	6163	GCST90200050	5-hydroxyindole sulfate levels	3.14743	26.04	0.00420879
2	233689179	A	T	0.378291	-0.114547	0.0184296	5.11947e-10	rs10179094	6163	GCST90200050	5-hydroxyindole sulfate levels	1.44681	38.631	0.00623117
3	3279152	C	T	0.138024	-0.127766	0.0260927	9.74967e-07	rs9847968	6163	GCST90200050	5-hydroxyindole sulfate levels	2.0484	23.9769	0.00387663
5	135785764	C	G	0.783118	-0.0995532	0.0217594	4.75801e-06	rs35207093	6163	GCST90200050	5-hydroxyindole sulfate levels	1.70822	20.9323	0.00338604
7	54837818	T	C	0.176861	0.108892	0.0236638	4.19218e-06	rs12672832	6163	GCST90200050	5-hydroxyindole sulfate levels	1.85772	21.175	0.00342517
8	74811573	A	T	0.0286467	0.247503	0.0537115	4.06544e-06	rs79565340	6163	GCST90200050	5-hydroxyindole sulfate levels	4.21661	21.2337	0.00343464
11	134499133	T	C	0.00513531	-0.591428	0.125054	2.25198e-06	rs139869749	6163	GCST90200050	5-hydroxyindole sulfate levels	9.81734	22.367	0.00361729
15	98713341	G	A	0.610861	-0.0881048	0.0185624	2.07068e-06	rs3803476	6163	GCST90200050	5-hydroxyindole sulfate levels	1.45724	22.5284	0.0036433
16	28551158	T	C	0.0188465	0.359877	0.0648911	2.92519e-08	rs111875922	6163	GCST90200050	5-hydroxyindole sulfate levels	5.09426	30.7566	0.00496734
16	28560684	T	C	0.0367241	0.28735	0.0474107	1.35387e-09	rs34413922	6163	GCST90200050	5-hydroxyindole sulfate levels	3.72197	36.7341	0.00592702
19	40847202	C	T	0.565835	-0.087846	0.0179071	9.31141e-07	rs56113850	6163	GCST90200050	5-hydroxyindole sulfate levels	1.40579	24.0654	0.00389089
											5-hydroxyindole sulfate levels			0.0466083
5	36243684	C	T	0.964765	0.185081	0.03902	2.10331e-06	rs34946590	8242	GCST90200053	Sphingomyelin (d18:1/21:0, d17:1/22:0, d16:1/23:0) levels	3.54245	22.4983	0.00272294
5	160515514	A	T	0.179904	-0.0883206	0.0188905	2.93371e-06	rs12186602	8242	GCST90200053	Sphingomyelin (d18:1/21:0, d17:1/22:0, d16:1/23:0) levels	1.71498	21.8593	0.00264581
6	141397675	T	C	0.746916	0.0770474	0.0167323	4.13046e-06	rs6932353	8242	GCST90200053	Sphingomyelin (d18:1/21:0, d17:1/22:0, d16:1/23:0) levels	1.51905	21.2034	0.00256662
6	159002412	G	A	0.0104674	-0.32949	0.0706943	3.15017e-06	rs145676078	8242	GCST90200053	Sphingomyelin (d18:1/21:0, d17:1/22:0, d16:1/23:0) levels	6.41801	21.7228	0.00262933
6	160576086	T	A	0.0719324	0.13352	0.0279907	1.84086e-06	rs74617384	8242	GCST90200053	Sphingomyelin (d18:1/21:0, d17:1/22:0, d16:1/23:0) levels	2.54115	22.7544	0.00275385
9	16325342	T	C	0.029794	0.22677	0.0423223	8.40689e-08	rs16934446	8242	GCST90200053	Sphingomyelin (d18:1/21:0, d17:1/22:0, d16:1/23:0) levels	3.84225	28.71	0.00347212
11	1870931	A	G	0.0295388	0.2021	0.0438196	3.98658e-06	rs75957079	8242	GCST90200053	Sphingomyelin (d18:1/21:0, d17:1/22:0, d16:1/23:0) levels	3.97818	21.2714	0.00257483
13	43530616	G	C	0.0103394	-0.336051	0.071519	2.61731e-06	rs117224623	8242	GCST90200053	Sphingomyelin (d18:1/21:0, d17:1/22:0, d16:1/23:0) levels	6.49289	22.0784	0.00267226
14	63765502	A	G	0.163737	0.311832	0.0190858	5.26355e-60	rs7160525	8242	GCST90200053	Sphingomyelin (d18:1/21:0, d17:1/22:0, d16:1/23:0) levels	1.73271	266.944	0.0313796
17	45433284	G	A	0.725505	0.0793371	0.0162536	1.05436e-06	rs2684631	8242	GCST90200053	Sphingomyelin (d18:1/21:0, d17:1/22:0, d16:1/23:0) levels	1.47559	23.8261	0.00288318
19	32636723	A	C	0.0326699	0.20348	0.0410216	7.03797e-07	rs144894536	8242	GCST90200053	Sphingomyelin (d18:1/21:0, d17:1/22:0, d16:1/23:0) levels	3.72416	24.6047	0.00297712
19	45009206	A	G	0.465081	0.0707463	0.0147316	1.56802e-06	rs12972222	8242	GCST90200053	Sphingomyelin (d18:1/21:0, d17:1/22:0, d16:1/23:0) levels	1.33742	23.0626	0.00279104
20	12978039	G	A	0.615084	-0.156724	0.0147731	2.71337e-26	rs438568	8242	GCST90200053	Sphingomyelin (d18:1/21:0, d17:1/22:0, d16:1/23:0) levels	1.34118	112.545	0.0134744
											Sphingomyelin (d18:1/21:0, d17:1/22:0, d16:1/23:0) levels			0.0755431
1	201380954	T	C	0.0490971	0.186529	0.039373	2.16406e-06	rs16848493	6227	GCST90200069	Phenylacetylglutamate levels	3.10698	22.4438	0.00359247
2	80554564	A	G	0.0554569	0.16997	0.0368981	4.09537e-06	rs76003961	6227	GCST90200069	Phenylacetylglutamate levels	2.91168	21.2196	0.00339719
3	177982588	A	C	0.0367541	-0.209492	0.0452835	3.72384e-06	rs73179138	6227	GCST90200069	Phenylacetylglutamate levels	3.57338	21.402	0.0034263
3	185943536	C	T	0.073234	-0.161284	0.0326836	8.02764e-07	rs73178107	6227	GCST90200069	Phenylacetylglutamate levels	2.57911	24.3513	0.00389662
4	172628490	T	G	0.0925657	-0.139859	0.0296992	2.48735e-06	rs34903233	6227	GCST90200069	Phenylacetylglutamate levels	2.3436	22.1764	0.00354983
6	25783681	T	C	0.443997	0.165801	0.0170576	2.47538e-22	rs3757131	6227	GCST90200069	Phenylacetylglutamate levels	1.34604	94.4797	0.0149505
7	55234079	A	G	0.0143156	0.335971	0.0712788	2.43533e-06	rs117113249	6227	GCST90200069	Phenylacetylglutamate levels	5.62471	22.2169	0.00355628
7	106658381	C	A	0.0527467	-0.176429	0.0377283	2.92094e-06	rs10236648	6227	GCST90200069	Phenylacetylglutamate levels	2.97719	21.8678	0.00350061
8	39923925	T	C	0.326667	0.0873836	0.0183149	1.83163e-06	rs7010461	6227	GCST90200069	Phenylacetylglutamate levels	1.44525	22.7641	0.00364356
9	113135808	T	C	0.00483715	-0.540805	0.118385	4.91923e-06	rs187440405	6227	GCST90200069	Phenylacetylglutamate levels	9.34192	20.8683	0.00334114
9	113701880	T	C	0.172755	0.110165	0.0223981	8.72159e-07	rs2170226	6227	GCST90200069	Phenylacetylglutamate levels	1.76746	24.1916	0.00387116
10	29173277	A	G	0.0119451	0.357444	0.0778995	4.46373e-06	rs140287625	6227	GCST90200069	Phenylacetylglutamate levels	6.14715	21.0546	0.00337086
13	27395134	G	A	0.0170101	-0.309286	0.065852	2.64426e-06	rs143470418	6227	GCST90200069	Phenylacetylglutamate levels	5.19647	22.0588	0.00353108
17	47936020	A	G	0.0152641	-0.328853	0.06964	2.3332e-06	rs192123848	6227	GCST90200069	Phenylacetylglutamate levels	5.49539	22.299	0.00356939
											Phenylacetylglutamate levels			0.061197
1	119674348	T	C	0.133147	-0.110615	0.0237304	3.1417e-06	rs12121447	7440	GCST90200091	Docosahexaenoylcholine levels	2.04688	21.7279	0.00291269
2	63684682	A	G	0.227774	-0.0921292	0.0194216	2.09903e-06	rs2054120	7440	GCST90200091	Docosahexaenoylcholine levels	1.67522	22.5022	0.00301617
6	10969563	G	A	0.448683	-0.0765123	0.0161222	2.07705e-06	rs9461383	7440	GCST90200091	Docosahexaenoylcholine levels	1.39063	22.5224	0.00301887
7	15808085	A	T	0.0354812	-0.209898	0.0434854	1.38706e-06	rs17426755	7440	GCST90200091	Docosahexaenoylcholine levels	3.75085	23.2986	0.00312259
8	84847131	T	C	0.130893	-0.109762	0.0239394	4.53986e-06	rs73688611	7440	GCST90200091	Docosahexaenoylcholine levels	2.0649	21.0222	0.00281835
8	91212965	T	C	0.0220697	-0.251841	0.054674	4.10032e-06	rs74704440	7440	GCST90200091	Docosahexaenoylcholine levels	4.71593	21.2174	0.00284445
9	38551720	A	G	0.00964168	0.379733	0.0819314	3.57328e-06	rs537178127	7440	GCST90200091	Docosahexaenoylcholine levels	7.06703	21.4811	0.0028797
10	81983982	C	G	0.0174546	0.281933	0.0616721	4.84271e-06	rs185121193	7440	GCST90200091	Docosahexaenoylcholine levels	5.31955	20.8985	0.00280182
15	59840593	C	A	0.960118	0.22298	0.042892	2.00747e-07	rs1437468	7440	GCST90200091	Docosahexaenoylcholine levels	3.69967	27.0258	0.00362033
20	19059339	T	C	0.0519655	-0.168767	0.0362261	3.18212e-06	rs12480856	7440	GCST90200091	Docosahexaenoylcholine levels	3.1247	21.7036	0.00290945
20	61972665	G	T	0.018091	-0.284954	0.060571	2.54538e-06	rs74580783	7440	GCST90200091	Docosahexaenoylcholine levels	5.22458	22.132	0.0029667
											Docosahexaenoylcholine levels			0.0329111
1	53176239	A	C	0.260378	0.100578	0.0193329	1.96707e-07	rs7531337	7368	GCST90200127	Behenoylcarnitine (C22) levels	1.65948	27.0652	0.0036609
1	160371320	A	G	0.0273209	-0.252451	0.0504866	5.72217e-07	rs114483127	7368	GCST90200127	Behenoylcarnitine (C22) levels	4.33362	25.0036	0.00338297
1	216396265	G	A	0.0130198	0.341786	0.0725411	2.45749e-06	rs143641556	7368	GCST90200127	Behenoylcarnitine (C22) levels	6.22671	22.1994	0.0030047
2	189641087	G	A	0.139551	-0.114592	0.0235931	1.19163e-06	rs16831821	7368	GCST90200127	Behenoylcarnitine (C22) levels	2.02516	23.5906	0.00319241
3	61642467	G	A	0.040019	-0.198868	0.0419636	2.14704e-06	rs17065144	7368	GCST90200127	Behenoylcarnitine (C22) levels	3.60203	22.4587	0.0030397
4	82641160	G	A	0.192109	0.191197	0.0208226	4.22466e-20	rs6824723	7368	GCST90200127	Behenoylcarnitine (C22) levels	1.78735	84.3126	0.0113166
5	132350453	A	G	0.469128	-0.088692	0.0164298	6.72962e-08	rs10058074	7368	GCST90200127	Behenoylcarnitine (C22) levels	1.41029	29.141	0.00394056
6	51842378	T	C	0.0511827	0.17654	0.0375988	2.6614e-06	rs115011904	7368	GCST90200127	Behenoylcarnitine (C22) levels	3.22737	22.0464	0.00298407
6	148508169	T	C	0.65755	0.0830088	0.0181748	4.94192e-06	rs6570859	7368	GCST90200127	Behenoylcarnitine (C22) levels	1.56007	20.8597	0.0028239
7	123930080	C	T	0.0732077	0.145659	0.031422	3.55964e-06	rs13233487	7368	GCST90200127	Behenoylcarnitine (C22) levels	2.69717	21.4885	0.00290878
8	86468885	G	A	0.269226	0.169399	0.0181917	1.25547e-20	rs12544463	7368	GCST90200127	Behenoylcarnitine (C22) levels	1.56152	86.7112	0.0116349
9	132462641	T	C	0.0178693	0.306651	0.0618412	7.09733e-07	rs147176120	7368	GCST90200127	Behenoylcarnitine (C22) levels	5.30827	24.5886	0.00332701
9	135065361	A	T	0.0188487	0.280085	0.0604763	3.63351e-06	rs605643	7368	GCST90200127	Behenoylcarnitine (C22) levels	5.19111	21.4491	0.00290345
10	8004957	C	T	0.521109	-0.0804147	0.0167167	1.50605e-06	rs10752124	7368	GCST90200127	Behenoylcarnitine (C22) levels	1.43491	23.1403	0.00313167
11	23510008	C	A	0.650744	0.0842594	0.0174479	1.37078e-06	rs4492825	7368	GCST90200127	Behenoylcarnitine (C22) levels	1.49768	23.3212	0.00315606
15	33358580	T	C	0.0644435	0.167154	0.033579	6.42633e-07	rs56080129	7368	GCST90200127	Behenoylcarnitine (C22) levels	2.88232	24.7798	0.0033528
15	85570549	C	A	0.0263051	0.287751	0.0516365	2.5093e-08	rs75062282	7368	GCST90200127	Behenoylcarnitine (C22) levels	4.43233	31.0542	0.00419818
15	98565368	A	G	0.350575	0.086961	0.0178811	1.15458e-06	rs12912674	7368	GCST90200127	Behenoylcarnitine (C22) levels	1.53486	23.6516	0.00320064
20	17343039	T	C	0.25573	0.088727	0.019089	3.35036e-06	rs55909305	7368	GCST90200127	Behenoylcarnitine (C22) levels	1.63854	21.6046	0.00292443
											Behenoylcarnitine (C22) levels			0.0780837
1	84304284	G	A	0.0885799	-0.105527	0.0230649	4.75713e-06	rs61766443	8260	GCST90200129	Sphingomyelin (d18:2/21:0, d16:2/23:0) levels	2.09624	20.9326	0.00252842
2	4112063	A	G	0.0108233	0.2831	0.0616928	4.45651e-06	rs180855603	8260	GCST90200129	Sphingomyelin (d18:2/21:0, d16:2/23:0) levels	5.60692	21.0577	0.00254349
2	210675783	A	C	0.310018	0.075801	0.0138522	4.44715e-08	rs1047891	8260	GCST90200129	Sphingomyelin (d18:2/21:0, d16:2/23:0) levels	1.25895	29.9442	0.00361298
3	20717334	G	A	0.0441535	0.141822	0.0308816	4.38088e-06	rs76586755	8260	GCST90200129	Sphingomyelin (d18:2/21:0, d16:2/23:0) levels	2.80666	21.0905	0.00254745
4	87875547	G	A	0.856053	-0.0836599	0.0183095	4.8958e-06	rs1381957	8260	GCST90200129	Sphingomyelin (d18:2/21:0, d16:2/23:0) levels	1.66405	20.8777	0.0025218
5	25255090	T	C	0.142021	0.083171	0.0182082	4.92929e-06	rs10805776	8260	GCST90200129	Sphingomyelin (d18:2/21:0, d16:2/23:0) levels	1.65484	20.8646	0.00252022
6	6674249	T	C	0.0253322	-0.193286	0.0407666	2.12377e-06	rs141700753	8260	GCST90200129	Sphingomyelin (d18:2/21:0, d16:2/23:0) levels	3.70505	22.4798	0.00271479
6	32852879	T	G	0.0650697	0.117989	0.0257978	4.79417e-06	rs36229526	8260	GCST90200129	Sphingomyelin (d18:2/21:0, d16:2/23:0) levels	2.34462	20.9179	0.00252664
6	138141336	G	A	0.443486	-0.0604709	0.0130547	3.61978e-06	rs7756308	8260	GCST90200129	Sphingomyelin (d18:2/21:0, d16:2/23:0) levels	1.18647	21.4565	0.00259154
6	168746013	G	A	0.0123726	0.315909	0.0577288	4.44271e-08	rs150098540	8260	GCST90200129	Sphingomyelin (d18:2/21:0, d16:2/23:0) levels	5.24666	29.946	0.0036132
8	135750342	A	G	0.647712	0.0625249	0.0132228	2.26121e-06	rs7838715	8260	GCST90200129	Sphingomyelin (d18:2/21:0, d16:2/23:0) levels	1.20175	22.3593	0.00270029
10	765936	A	G	0.307673	-0.0732481	0.0143411	3.26336e-07	rs12414585	8260	GCST90200129	Sphingomyelin (d18:2/21:0, d16:2/23:0) levels	1.30338	26.0872	0.00314908
11	274780	C	T	0.0931472	0.112094	0.0223411	5.23737e-07	rs11246045	8260	GCST90200129	Sphingomyelin (d18:2/21:0, d16:2/23:0) levels	2.03046	25.1742	0.0030392
11	61803876	G	C	0.308267	-0.0976159	0.013789	1.44929e-12	rs174548	8260	GCST90200129	Sphingomyelin (d18:2/21:0, d16:2/23:0) levels	1.25321	50.1159	0.00603216
12	41428397	A	G	0.404	0.0612787	0.0130494	2.6545e-06	rs1458165	8260	GCST90200129	Sphingomyelin (d18:2/21:0, d16:2/23:0) levels	1.18599	22.0515	0.00266321
12	108915795	T	C	0.0209015	0.204536	0.0443668	4.02455e-06	rs76609278	8260	GCST90200129	Sphingomyelin (d18:2/21:0, d16:2/23:0) levels	4.03226	21.2531	0.00256704
12	120990604	G	A	0.327979	-0.0699797	0.0136585	2.99891e-07	rs1169296	8260	GCST90200129	Sphingomyelin (d18:2/21:0, d16:2/23:0) levels	1.24135	26.2505	0.00316873
14	63765502	A	G	0.164211	0.192291	0.0170338	1.49033e-29	rs7160525	8260	GCST90200129	Sphingomyelin (d18:2/21:0, d16:2/23:0) levels	1.54811	127.437	0.0151974
14	104877256	G	A	0.587302	0.0633645	0.0129924	1.07676e-06	rs7143466	8260	GCST90200129	Sphingomyelin (d18:2/21:0, d16:2/23:0) levels	1.18081	23.7856	0.00287203
17	79699253	T	C	0.0198219	-0.223116	0.0460453	1.2625e-06	rs117624372	8260	GCST90200129	Sphingomyelin (d18:2/21:0, d16:2/23:0) levels	4.18481	23.4796	0.00283519
19	8198249	A	G	0.347444	-0.0893039	0.0139156	1.38493e-10	rs62124543	8260	GCST90200129	Sphingomyelin (d18:2/21:0, d16:2/23:0) levels	1.26471	41.1848	0.00496251
20	12978039	G	A	0.615136	-0.0663341	0.0131631	4.66966e-07	rs438568	8260	GCST90200129	Sphingomyelin (d18:2/21:0, d16:2/23:0) levels	1.19632	25.3955	0.00306584
											Sphingomyelin (d18:2/21:0, d16:2/23:0) levels			0.0799732
4	146488033	A	T	0.0406144	-0.180123	0.0362391	6.68137e-07	rs55757096	8256	GCST90200131	Sphingomyelin (d18:1/19:0, d19:1/18:0) levels	3.29278	24.7049	0.00298415
4	161877062	C	T	0.594756	-0.0709549	0.0147288	1.45412e-06	rs11722845	8256	GCST90200131	Sphingomyelin (d18:1/19:0, d19:1/18:0) levels	1.3383	23.2076	0.00280379
4	172442487	T	C	0.870187	0.108878	0.021564	4.43937e-07	rs336010	8256	GCST90200131	Sphingomyelin (d18:1/19:0, d19:1/18:0) levels	1.95936	25.493	0.00307906
6	160584578	T	C	0.0727471	0.149477	0.0278253	7.78746e-08	rs55730499	8256	GCST90200131	Sphingomyelin (d18:1/19:0, d19:1/18:0) levels	2.52828	28.8582	0.00348409
8	21864072	G	A	0.682871	-0.0737323	0.0159873	3.98945e-06	rs7461602	8256	GCST90200131	Sphingomyelin (d18:1/19:0, d19:1/18:0) levels	1.45265	21.2699	0.0025703
8	112624710	C	T	0.879532	0.111556	0.0224245	6.5339e-07	rs7812898	8256	GCST90200131	Sphingomyelin (d18:1/19:0, d19:1/18:0) levels	2.03755	24.748	0.00298934
8	132416862	A	T	0.0311173	-0.197001	0.0410726	1.61543e-06	rs117236806	8256	GCST90200131	Sphingomyelin (d18:1/19:0, d19:1/18:0) levels	3.73196	23.0055	0.00277945
9	92068074	A	C	0.0259457	-0.248216	0.0453583	4.44151e-08	rs45461899	8256	GCST90200131	Sphingomyelin (d18:1/19:0, d19:1/18:0) levels	4.12137	29.9465	0.003615
10	59432878	C	G	0.00898058	0.362084	0.0755335	1.63749e-06	rs11006485	8256	GCST90200131	Sphingomyelin (d18:1/19:0, d19:1/18:0) levels	6.86317	22.9794	0.00277631
11	274188	G	A	0.094903	0.121161	0.0249846	1.23826e-06	rs11246043	8256	GCST90200131	Sphingomyelin (d18:1/19:0, d19:1/18:0) levels	2.27016	23.5169	0.00284106
11	76186330	C	T	0.335627	0.0722436	0.0152788	2.26361e-06	rs17749202	8256	GCST90200131	Sphingomyelin (d18:1/19:0, d19:1/18:0) levels	1.38827	22.3573	0.00270135
14	63768838	T	G	0.166404	0.251196	0.0190206	8.04499e-40	rs7157785	8256	GCST90200131	Sphingomyelin (d18:1/19:0, d19:1/18:0) levels	1.72826	174.412	0.0206934
19	8224635	A	C	0.808345	0.191085	0.0180592	3.64851e-26	rs1466448	8256	GCST90200131	Sphingomyelin (d18:1/19:0, d19:1/18:0) levels	1.6409	111.958	0.0133826
19	44912383	A	G	0.107481	-0.110601	0.0232382	1.94115e-06	rs445925	8256	GCST90200131	Sphingomyelin (d18:1/19:0, d19:1/18:0) levels	2.11148	22.6523	0.0027369
19	46755585	T	C	0.136658	0.100268	0.0208878	1.58408e-06	rs2287717	8256	GCST90200131	Sphingomyelin (d18:1/19:0, d19:1/18:0) levels	1.89792	23.043	0.00278397
20	12978039	G	A	0.615192	-0.200175	0.0147039	3.31799e-42	rs438568	8256	GCST90200131	Sphingomyelin (d18:1/19:0, d19:1/18:0) levels	1.33603	185.334	0.0219607
											Sphingomyelin (d18:1/19:0, d19:1/18:0) levels			0.0941815
1	43526440	A	T	0.00742635	-0.723712	0.0877781	1.65446e-16	rs74071929	8266	GCST90200136	Cerotoylcarnitine (C26) levels	7.98057	67.9766	0.00815852
1	53214206	C	T	0.317064	-0.114753	0.0161506	1.20168e-12	rs1056438	8266	GCST90200136	Cerotoylcarnitine (C26) levels	1.46837	50.4837	0.00607177
1	164796329	G	T	0.660429	0.0769993	0.0160949	1.71774e-06	rs902039	8266	GCST90200136	Cerotoylcarnitine (C26) levels	1.46331	22.8874	0.00276188
3	50438392	C	G	0.0300146	0.207974	0.0435342	1.77705e-06	rs79642742	8266	GCST90200136	Cerotoylcarnitine (C26) levels	3.95802	22.8222	0.00275403
4	132431359	T	C	0.0328405	-0.195368	0.0422214	3.7059e-06	rs62318132	8266	GCST90200136	Cerotoylcarnitine (C26) levels	3.83867	21.4112	0.00258421
5	132341354	T	G	0.477149	-0.133706	0.0150117	5.25146e-19	rs11242109	8266	GCST90200136	Cerotoylcarnitine (C26) levels	1.36483	79.3308	0.00950829
6	31675622	C	T	0.726926	-0.0858088	0.0169064	3.86418e-07	rs3115667	8266	GCST90200136	Cerotoylcarnitine (C26) levels	1.53709	25.7609	0.00310756
6	53288916	A	C	0.294631	0.0909689	0.0164084	2.9555e-08	rs2294866	8266	GCST90200136	Cerotoylcarnitine (C26) levels	1.49181	30.7364	0.00370553
6	110438805	G	A	0.238909	-0.24632	0.0173304	7.5903e-46	rs12210538	8266	GCST90200136	Cerotoylcarnitine (C26) levels	1.57564	202.014	0.0238618
6	142690430	C	G	0.495107	0.0722208	0.0153281	2.4571e-06	rs672985	8266	GCST90200136	Cerotoylcarnitine (C26) levels	1.39359	22.1997	0.00267912
7	148113930	T	C	0.283685	-0.0760952	0.0165597	4.32307e-06	rs4726923	8266	GCST90200136	Cerotoylcarnitine (C26) levels	1.50557	21.1159	0.00254865
8	86469658	T	G	0.266436	0.185867	0.0166699	7.16897e-29	rs13267782	8266	GCST90200136	Cerotoylcarnitine (C26) levels	1.51559	124.319	0.0148205
9	130299622	A	T	0.0990693	-0.120443	0.0251896	1.74008e-06	rs113937933	8266	GCST90200136	Cerotoylcarnitine (C26) levels	2.29018	22.8623	0.00275887
9	133025312	A	G	0.324832	-0.0729368	0.0159491	4.80584e-06	rs2988567	8266	GCST90200136	Cerotoylcarnitine (C26) levels	1.45005	20.9132	0.00252425
9	133278537	T	C	0.118871	-0.121152	0.0230778	1.52319e-07	rs11244061	8266	GCST90200136	Cerotoylcarnitine (C26) levels	2.09818	27.5596	0.00332381
10	90376055	C	T	0.112366	0.109413	0.02377	4.16465e-06	rs78467981	8266	GCST90200136	Cerotoylcarnitine (C26) levels	2.16111	21.1875	0.00255727
11	11279046	A	G	0.0352755	-0.1927	0.0406651	2.15087e-06	rs146873857	8266	GCST90200136	Cerotoylcarnitine (C26) levels	3.69717	22.4553	0.00270989
11	61790331	C	T	0.345907	-0.0736936	0.0158033	3.11384e-06	rs102275	8266	GCST90200136	Cerotoylcarnitine (C26) levels	1.4368	21.7452	0.00262441
11	68442953	T	C	0.146876	-0.127223	0.0213926	2.73021e-09	rs75202638	8266	GCST90200136	Cerotoylcarnitine (C26) levels	1.94496	35.3675	0.00426147
11	68631341	T	C	0.109164	0.291343	0.0238196	2.11734e-34	rs112549564	8266	GCST90200136	Cerotoylcarnitine (C26) levels	2.16562	149.603	0.0177811
12	98848598	A	G	0.0177378	-0.26221	0.057301	4.7393e-06	rs12230719	8266	GCST90200136	Cerotoylcarnitine (C26) levels	5.20967	20.9399	0.00252746
15	46959592	A	G	0.68912	0.0771667	0.0163005	2.20111e-06	rs11070559	8266	GCST90200136	Cerotoylcarnitine (C26) levels	1.482	22.4108	0.00270453
20	59106150	G	T	0.060211	-0.145062	0.0313851	3.8005e-06	rs58368959	8266	GCST90200136	Cerotoylcarnitine (C26) levels	2.85346	21.3629	0.00257839
											Cerotoylcarnitine (C26) levels			0.128913
1	54077129	G	A	0.128908	-0.113005	0.0222972	4.01778e-07	rs58966590	8202	GCST90200150	Arachidonoylcarnitine (C20:4) levels	2.01934	25.6859	0.00312264
1	103129177	A	C	0.0281578	0.21609	0.0444789	1.18426e-06	rs11164680	8202	GCST90200150	Arachidonoylcarnitine (C20:4) levels	4.02823	23.6027	0.00287011
3	62360550	A	C	0.220848	0.0881387	0.0180193	1.00146e-06	rs13097416	8202	GCST90200150	Arachidonoylcarnitine (C20:4) levels	1.63192	23.9253	0.00290923
3	179414784	T	C	0.0220055	0.233712	0.0508663	4.33498e-06	rs141873775	8202	GCST90200150	Arachidonoylcarnitine (C20:4) levels	4.6067	21.1107	0.00256786
4	147177173	C	G	0.338151	-0.0729871	0.015787	3.77799e-06	rs1507497	8202	GCST90200150	Arachidonoylcarnitine (C20:4) levels	1.42975	21.3744	0.00259985
5	15218272	G	A	0.0154223	-0.315733	0.0603188	1.65522e-07	rs139514195	8202	GCST90200150	Arachidonoylcarnitine (C20:4) levels	5.46277	27.399	0.00333021
5	132384573	A	G	0.294075	0.246663	0.0160037	1.34096e-53	rs635619	8202	GCST90200150	Arachidonoylcarnitine (C20:4) levels	1.44937	237.557	0.0281547
5	151384678	T	C	0.0119966	-0.358371	0.0680769	1.40792e-07	rs143370068	8202	GCST90200150	Arachidonoylcarnitine (C20:4) levels	6.16538	27.7119	0.00336812
6	110438805	G	A	0.237234	-0.466221	0.0165826	6.4145e-174	rs12210538	8202	GCST90200150	Arachidonoylcarnitine (C20:4) levels	1.5018	790.457	0.0879218
7	73640245	A	T	0.282684	-0.075503	0.0164074	4.18927e-06	rs13241452	8202	GCST90200150	Arachidonoylcarnitine (C20:4) levels	1.48593	21.1762	0.00257582
7	74723788	A	C	0.786012	-0.0843563	0.0181892	3.52278e-06	rs2267812	8202	GCST90200150	Arachidonoylcarnitine (C20:4) levels	1.6473	21.5084	0.00261611
10	45512385	G	A	0.0669517	0.298265	0.0293389	2.80676e-24	rs71496604	8202	GCST90200150	Arachidonoylcarnitine (C20:4) levels	2.65707	103.352	0.012447
10	59709780	C	T	0.770986	0.159195	0.0179704	8.09034e-19	rs1171614	8202	GCST90200150	Arachidonoylcarnitine (C20:4) levels	1.62749	78.4772	0.00947966
10	133574158	T	G	0.00435316	0.528443	0.111284	2.04849e-06	rs149540758	8202	GCST90200150	Arachidonoylcarnitine (C20:4) levels	10.0784	22.5492	0.00274236
11	26675470	G	T	0.740449	0.0795544	0.0170314	2.99664e-06	rs10835056	8202	GCST90200150	Arachidonoylcarnitine (C20:4) levels	1.54245	21.8186	0.00265375
11	61811991	G	A	0.33596	-0.268577	0.0154667	1.52132e-67	rs174554	8202	GCST90200150	Arachidonoylcarnitine (C20:4) levels	1.40074	301.538	0.0354687
11	68794860	T	C	0.0700598	0.237725	0.0287409	1.3248e-16	rs2229738	8202	GCST90200150	Arachidonoylcarnitine (C20:4) levels	2.60292	68.4146	0.00827421
12	209048	T	C	0.468889	-0.0696695	0.0149828	3.31987e-06	rs4980865	8202	GCST90200150	Arachidonoylcarnitine (C20:4) levels	1.35692	21.6222	0.00262992
12	21262562	T	A	0.162061	0.1379	0.0201465	7.6565e-12	rs2199680	8202	GCST90200150	Arachidonoylcarnitine (C20:4) levels	1.82457	46.8521	0.00568121
14	64175649	T	G	0.215915	-0.0855733	0.0180469	2.11914e-06	rs72720363	8202	GCST90200150	Arachidonoylcarnitine (C20:4) levels	1.63442	22.4839	0.00273444
16	15046354	T	C	0.310309	-0.0924316	0.0159299	6.53755e-09	rs4500751	8202	GCST90200150	Arachidonoylcarnitine (C20:4) levels	1.44269	33.6678	0.00408904
19	49888757	A	T	0.162584	-0.0930164	0.0202486	4.3539e-06	rs11668716	8202	GCST90200150	Arachidonoylcarnitine (C20:4) levels	1.83381	21.1023	0.00256684
20	34834811	A	G	0.618403	-0.0923412	0.0153559	1.81671e-09	rs2024635	8202	GCST90200150	Arachidonoylcarnitine (C20:4) levels	1.39071	36.161	0.00439052
22	36925818	A	G	0.101222	-0.11722	0.0246809	2.04004e-06	rs6000488	8202	GCST90200150	Arachidonoylcarnitine (C20:4) levels	2.23522	22.557	0.00274331
											Arachidonoylcarnitine (C20:4) levels			0.237937
1	69219367	A	G	0.54668	-0.0720117	0.0152897	2.47942e-06	rs4650136	7899	GCST90200151	5-dodecenoylcarnitine (C12:1) levels	1.35889	22.1824	0.0028011
1	75764547	A	C	0.33382	-0.0875856	0.0158939	3.57488e-08	rs12136754	7899	GCST90200151	5-dodecenoylcarnitine (C12:1) levels	1.41259	30.3672	0.00383068
2	46328082	G	A	0.453463	0.069746	0.0152201	4.59447e-06	rs12613519	7899	GCST90200151	5-dodecenoylcarnitine (C12:1) levels	1.35271	20.9992	0.00265209
3	1322878	G	A	0.186637	-0.0935021	0.0194641	1.55668e-06	rs1391967	7899	GCST90200151	5-dodecenoylcarnitine (C12:1) levels	1.7299	23.0767	0.0029137
5	36571420	G	T	0.034991	0.196239	0.0408451	1.55164e-06	rs78049380	7899	GCST90200151	5-dodecenoylcarnitine (C12:1) levels	3.63016	23.0829	0.00291448
5	111300957	A	T	0.237275	-0.0820471	0.0175985	3.12891e-06	rs76612333	7899	GCST90200151	5-dodecenoylcarnitine (C12:1) levels	1.56409	21.7358	0.00274485
5	136301390	A	C	0.0627639	0.143018	0.0313137	4.94159e-06	rs530338959	7899	GCST90200151	5-dodecenoylcarnitine (C12:1) levels	2.78305	20.8599	0.00263454
6	45715069	G	A	0.152344	-0.0980275	0.0209746	2.95912e-06	rs9395112	7899	GCST90200151	5-dodecenoylcarnitine (C12:1) levels	1.86415	21.8428	0.00275833
6	160436161	G	A	0.00994804	-0.363882	0.0757263	1.5458e-06	rs74907759	7899	GCST90200151	5-dodecenoylcarnitine (C12:1) levels	6.73027	23.0902	0.0029154
10	100315722	A	G	0.172989	-0.134179	0.019941	1.7106e-11	rs603424	7899	GCST90200151	5-dodecenoylcarnitine (C12:1) levels	1.77228	45.2767	0.00570073
10	105019100	A	G	0.43542	0.0759812	0.0152273	6.04378e-07	rs790644	7899	GCST90200151	5-dodecenoylcarnitine (C12:1) levels	1.35335	24.8981	0.00314295
10	109425591	G	A	0.0280641	-0.21124	0.046016	4.42012e-06	rs140293381	7899	GCST90200151	5-dodecenoylcarnitine (C12:1) levels	4.08973	21.0734	0.00266143
13	60762221	T	C	0.00921923	0.369476	0.0787032	2.67195e-06	rs11616775	7899	GCST90200151	5-dodecenoylcarnitine (C12:1) levels	6.99485	22.0388	0.00278301
13	92339304	T	C	0.0404182	0.182935	0.0381944	1.67134e-06	rs111545172	7899	GCST90200151	5-dodecenoylcarnitine (C12:1) levels	3.39458	22.94	0.00289649
13	109345990	C	A	0.0273096	0.217118	0.0465003	3.02401e-06	rs74981360	7899	GCST90200151	5-dodecenoylcarnitine (C12:1) levels	4.13278	21.8012	0.00275309
18	21339055	T	C	0.0085573	-0.389246	0.0820795	2.11304e-06	rs149340696	7899	GCST90200151	5-dodecenoylcarnitine (C12:1) levels	7.29492	22.4895	0.00283976
21	23869385	A	T	0.0467556	0.170322	0.0358774	2.06095e-06	rs2828573	7899	GCST90200151	5-dodecenoylcarnitine (C12:1) levels	3.18865	22.5372	0.00284577
											5-dodecenoylcarnitine (C12:1) levels			0.0517884
1	192959902	C	T	0.0281364	0.214748	0.0448398	1.67418e-06	rs113182762	8219	GCST90200153	(N(1) + N(8))-acetylspermidine levels	4.06512	22.9367	0.0027836
2	28022059	C	G	0.110567	-0.112693	0.0235036	1.62903e-06	rs62140395	8219	GCST90200153	(N(1) + N(8))-acetylspermidine levels	2.13081	22.9893	0.00278996
4	86707772	G	A	0.88155	0.127625	0.0227854	2.12866e-08	rs1187208	8219	GCST90200153	(N(1) + N(8))-acetylspermidine levels	2.06569	31.3732	0.00380356
4	118341449	A	G	0.0620264	0.15001	0.0304695	8.51069e-07	rs1916687	8219	GCST90200153	(N(1) + N(8))-acetylspermidine levels	2.76233	24.2387	0.00294115
7	135216484	A	G	0.036439	-0.179593	0.0392135	4.65235e-06	rs190727057	8219	GCST90200153	(N(1) + N(8))-acetylspermidine levels	3.55504	20.9753	0.00254617
7	150798309	C	T	0.217795	0.0959398	0.018178	1.30744e-07	rs12668631	8219	GCST90200153	(N(1) + N(8))-acetylspermidine levels	1.64799	27.8551	0.00337849
7	150840547	A	G	0.303374	-0.260473	0.015934	4.57287e-60	rs62492368	8219	GCST90200153	(N(1) + N(8))-acetylspermidine levels	1.44456	267.224	0.0314966
7	150859064	A	G	0.111497	0.220555	0.0231468	1.59531e-21	rs11981217	8219	GCST90200153	(N(1) + N(8))-acetylspermidine levels	2.09846	90.7929	0.0109286
8	144923320	T	C	0.260532	0.0804432	0.0173491	3.53949e-06	rs12548660	8219	GCST90200153	(N(1) + N(8))-acetylspermidine levels	1.57285	21.4993	0.00260962
9	77191603	A	G	0.0089144	-0.382786	0.0781754	9.7561e-07	rs144674268	8219	GCST90200153	(N(1) + N(8))-acetylspermidine levels	7.08728	23.9757	0.00290933
9	90655961	C	T	0.284679	-0.0840892	0.0163346	2.63385e-07	rs4744000	8219	GCST90200153	(N(1) + N(8))-acetylspermidine levels	1.48087	26.5011	0.00321478
10	34143074	A	C	0.274233	0.0767334	0.0166796	4.21634e-06	rs11594830	8219	GCST90200153	(N(1) + N(8))-acetylspermidine levels	1.51215	21.164	0.00256902
10	133144983	T	C	0.168214	0.107283	0.0195995	4.40564e-08	rs59540563	8219	GCST90200153	(N(1) + N(8))-acetylspermidine levels	1.77687	29.9621	0.0036331
10	133383915	A	G	0.874543	-0.259277	0.0221341	1.08192e-31	rs4240520	8219	GCST90200153	(N(1) + N(8))-acetylspermidine levels	2.00665	137.216	0.0164247
11	116090833	T	C	0.0678585	-0.135263	0.029519	4.60011e-06	rs56316161	8219	GCST90200153	(N(1) + N(8))-acetylspermidine levels	2.67615	20.9969	0.00254878
11	119955097	G	A	0.0286991	-0.212555	0.044239	1.54985e-06	rs117534497	8219	GCST90200153	(N(1) + N(8))-acetylspermidine levels	4.01065	23.0851	0.00280156
12	61293021	A	G	0.0553778	-0.149348	0.0319569	2.96242e-06	rs56401602	8219	GCST90200153	(N(1) + N(8))-acetylspermidine levels	2.89717	21.8408	0.00265096
13	63322569	T	C	0.00867971	-0.378718	0.0792403	1.75851e-06	rs148219651	8219	GCST90200153	(N(1) + N(8))-acetylspermidine levels	7.18382	22.8423	0.00277218
14	94550144	G	A	0.016754	0.263192	0.0571885	4.18082e-06	rs9671429	8219	GCST90200153	(N(1) + N(8))-acetylspermidine levels	5.18464	21.1801	0.00257097
22	36788159	T	G	0.652823	0.0772905	0.0156386	7.7213e-07	rs4821526	8219	GCST90200153	(N(1) + N(8))-acetylspermidine levels	1.41778	24.4262	0.00296384
22	45177163	C	G	0.0142787	0.312272	0.0618358	4.41764e-07	rs34453049	8219	GCST90200153	(N(1) + N(8))-acetylspermidine levels	5.60595	25.5027	0.00309405
22	50123655	G	A	0.0179115	0.788665	0.0553901	5.29552e-46	rs148381953	8219	GCST90200153	(N(1) + N(8))-acetylspermidine levels	5.02159	202.731	0.0240781
											(N(1) + N(8))-acetylspermidine levels			0.135509
1	173532718	T	C	0.215687	0.0854295	0.018284	2.97767e-06	rs10798284	8128	GCST90200163	Heptenedioate (C7:1-DC) levels	1.6484	21.831	0.00267936
2	14512557	G	A	0.0384423	0.18485	0.0394621	2.80995e-06	rs112390194	8128	GCST90200163	Heptenedioate (C7:1-DC) levels	3.55772	21.9421	0.00269296
3	128898947	G	T	0.0227047	-0.233548	0.0505919	3.9063e-06	rs1979528	8128	GCST90200163	Heptenedioate (C7:1-DC) levels	4.56113	21.3103	0.00261563
4	177541617	T	G	0.0237742	0.227012	0.0494162	4.35108e-06	rs142210908	8128	GCST90200163	Heptenedioate (C7:1-DC) levels	4.45514	21.1037	0.00259033
5	138658930	A	C	0.202714	0.086658	0.0186238	3.27026e-06	rs11242437	8128	GCST90200163	Heptenedioate (C7:1-DC) levels	1.67904	21.6511	0.00265735
6	158492220	G	A	0.112636	-0.111496	0.0236705	2.47326e-06	rs17504230	8128	GCST90200163	Heptenedioate (C7:1-DC) levels	2.13402	22.1873	0.00272297
11	115377397	C	T	0.016679	-0.267243	0.0584789	4.87959e-06	rs45625132	8128	GCST90200163	Heptenedioate (C7:1-DC) levels	5.27219	20.884	0.00256344
18	41814507	C	G	0.0242616	-0.227961	0.0493282	3.81314e-06	rs113484345	8128	GCST90200163	Heptenedioate (C7:1-DC) levels	4.4472	21.3565	0.00262128
											Heptenedioate (C7:1-DC) levels			0.0211433
1	204380940	A	G	0.0307603	0.26588	0.0568061	2.86192e-06	rs11806311	5189	GCST90200217	(2,4 or 2,5)-dimethylphenol sulfate levels	4.09201	21.9069	0.00420567
2	48841715	T	A	0.0670531	0.179026	0.0386632	3.64966e-06	rs55671226	5189	GCST90200217	(2,4 or 2,5)-dimethylphenol sulfate levels	2.78509	21.4406	0.00411651
3	162676935	T	G	0.062669	0.190584	0.0404085	2.39999e-06	rs76894499	5189	GCST90200217	(2,4 or 2,5)-dimethylphenol sulfate levels	2.91081	22.2447	0.00427024
4	42867920	G	T	0.514445	0.102591	0.0197019	1.91734e-07	rs10023065	5189	GCST90200217	(2,4 or 2,5)-dimethylphenol sulfate levels	1.41922	27.1145	0.00520022
5	103826404	G	A	0.132439	0.133345	0.0283851	2.63087e-06	rs17155877	5189	GCST90200217	(2,4 or 2,5)-dimethylphenol sulfate levels	2.04471	22.0685	0.00423655
6	152335743	A	G	0.130077	0.153243	0.0290507	1.32751e-07	rs9383616	5189	GCST90200217	(2,4 or 2,5)-dimethylphenol sulfate levels	2.09266	27.8258	0.00533591
12	131640948	A	C	0.0974936	-0.152128	0.0331665	4.50142e-06	rs74923546	5189	GCST90200217	(2,4 or 2,5)-dimethylphenol sulfate levels	2.38914	21.0387	0.00403966
14	61081953	G	A	0.188276	0.114538	0.0246252	3.29941e-06	rs12890803	5189	GCST90200217	(2,4 or 2,5)-dimethylphenol sulfate levels	1.77387	21.6341	0.00415352
14	94897532	T	C	0.124903	0.139455	0.0293474	2.01528e-06	rs17091567	5189	GCST90200217	(2,4 or 2,5)-dimethylphenol sulfate levels	2.11403	22.5803	0.00433437
16	81175642	T	C	0.0326507	-0.277332	0.0538763	2.63872e-07	rs1869349	5189	GCST90200217	(2,4 or 2,5)-dimethylphenol sulfate levels	3.88096	26.4975	0.00508248
											(2,4 or 2,5)-dimethylphenol sulfate levels			0.0449751
2	40695110	C	T	0.0503919	-0.174598	0.0378897	4.06438e-06	rs115067905	7446	GCST90200225	3-hydroxy-2-methylpyridine sulfate levels	3.26951	21.2342	0.00284441
2	214632448	T	C	0.209862	0.0915193	0.0200273	4.88337e-06	rs75001382	7446	GCST90200225	3-hydroxy-2-methylpyridine sulfate levels	1.72816	20.8824	0.00279742
5	24335146	C	T	0.0440979	-0.183347	0.0396392	3.7388e-06	rs78499230	7446	GCST90200225	3-hydroxy-2-methylpyridine sulfate levels	3.42047	21.3943	0.00286579
5	52688213	T	C	0.017144	-0.293497	0.0623481	2.50907e-06	rs78538024	7446	GCST90200225	3-hydroxy-2-methylpyridine sulfate levels	5.38003	22.1595	0.002968
5	68627631	A	G	0.0905831	0.130005	0.0284417	4.85525e-06	rs17324835	7446	GCST90200225	3-hydroxy-2-methylpyridine sulfate levels	2.45424	20.8934	0.00279889
5	148559962	G	C	0.0127406	0.356812	0.0727542	9.3739e-07	rs144745734	7446	GCST90200225	3-hydroxy-2-methylpyridine sulfate levels	6.27798	24.0526	0.00322074
6	54906289	C	T	0.0111607	-0.359957	0.0774901	3.39742e-06	rs115151170	7446	GCST90200225	3-hydroxy-2-methylpyridine sulfate levels	6.68664	21.5779	0.00289032
12	100375417	T	C	0.0139544	0.317191	0.0694699	4.97425e-06	rs140230552	7446	GCST90200225	3-hydroxy-2-methylpyridine sulfate levels	5.99457	20.8472	0.00279272
14	78041119	A	G	0.117623	-0.115585	0.0251784	4.41876e-06	rs28889073	7446	GCST90200225	3-hydroxy-2-methylpyridine sulfate levels	2.17265	21.074	0.00282301
15	74735539	T	C	0.250875	0.103927	0.0186847	2.66451e-08	rs2472297	7446	GCST90200225	3-hydroxy-2-methylpyridine sulfate levels	1.61231	30.9375	0.00413882
17	35429981	A	T	0.141769	0.107886	0.0234391	4.16838e-06	rs12940181	7446	GCST90200225	3-hydroxy-2-methylpyridine sulfate levels	2.02256	21.186	0.00283797
18	45018537	A	G	0.00707356	-0.460321	0.097328	2.24979e-06	rs77348892	7446	GCST90200225	3-hydroxy-2-methylpyridine sulfate levels	8.39845	22.369	0.00299596
21	39317658	T	C	0.0232448	0.246707	0.0537827	4.49422e-06	rs144745463	7446	GCST90200225	3-hydroxy-2-methylpyridine sulfate levels	4.64092	21.0416	0.00281868
											3-hydroxy-2-methylpyridine sulfate levels			0.0387927
1	205749839	A	G	0.0159273	-0.294803	0.0608848	1.28547e-06	rs186075993	7862	GCST90200234	Picolinoylglycine levels	5.39853	23.4448	0.00297392
2	88324489	A	C	0.00828976	0.38469	0.0836682	4.26975e-06	rs72841284	7862	GCST90200234	Picolinoylglycine levels	7.41869	21.1398	0.00268233
2	139535383	T	C	0.2768	-0.0841023	0.0170629	8.2664e-07	rs141004856	7862	GCST90200234	Picolinoylglycine levels	1.51293	24.2946	0.00308139
2	155100321	G	C	0.0177065	0.264708	0.0576822	4.45195e-06	rs114805200	7862	GCST90200234	Picolinoylglycine levels	5.11456	21.0596	0.00267218
2	157908517	T	A	0.0731551	-0.137766	0.0294685	2.93923e-06	rs34329242	7862	GCST90200234	Picolinoylglycine levels	2.61291	21.8559	0.00277293
2	198051235	C	T	0.127127	0.109605	0.022982	1.84999e-06	rs72930426	7862	GCST90200234	Picolinoylglycine levels	2.03777	22.745	0.00288541
6	134918620	C	G	0.0186415	0.309185	0.0558443	3.08494e-08	rs41286234	7862	GCST90200234	Picolinoylglycine levels	4.9516	30.6534	0.00388478
6	136669771	T	C	0.0385316	0.199136	0.0404111	8.31798e-07	rs77160992	7862	GCST90200234	Picolinoylglycine levels	3.58317	24.2828	0.0030799
13	66706119	C	T	0.226491	-0.08347	0.0180603	3.80538e-06	rs9564333	7862	GCST90200234	Picolinoylglycine levels	1.60137	21.3605	0.00271025
13	95619610	G	A	0.0660765	0.139934	0.0306457	4.96659e-06	rs150610008	7862	GCST90200234	Picolinoylglycine levels	2.71729	20.8501	0.00264566
16	89665830	T	C	0.469767	0.111824	0.0152871	2.57505e-13	rs258317	7862	GCST90200234	Picolinoylglycine levels	1.35548	53.5081	0.00676162
19	58444165	A	T	0.00609131	-0.488571	0.0983955	6.85671e-07	rs73062202	7862	GCST90200234	Picolinoylglycine levels	8.72452	24.655	0.00312696
20	56403979	A	G	0.0976433	0.120052	0.0257417	3.10549e-06	rs16979884	7862	GCST90200234	Picolinoylglycine levels	2.28246	21.7503	0.00275957
											Picolinoylglycine levels			0.0420369
1	53523304	A	G	0.023568	-0.24453	0.0499894	1.00006e-06	rs75527787	8127	GCST90200255	3-bromo-5-chloro-2,6-dihydroxybenzoic acid levels	4.50654	23.9281	0.00293635
1	56506169	A	G	0.0167254	-0.282847	0.0597575	2.20954e-06	rs72664323	8127	GCST90200255	3-bromo-5-chloro-2,6-dihydroxybenzoic acid levels	5.38713	22.4036	0.00274979
2	235303804	G	A	0.717549	0.081639	0.0173345	2.48182e-06	rs2316019	8127	GCST90200255	3-bromo-5-chloro-2,6-dihydroxybenzoic acid levels	1.5627	22.1806	0.00272248
4	88131171	T	G	0.111836	0.35612	0.0236977	4.83815e-51	rs2231142	8127	GCST90200255	3-bromo-5-chloro-2,6-dihydroxybenzoic acid levels	2.13634	225.829	0.0270427
4	88264635	G	C	0.0262469	-0.263964	0.047611	2.95333e-08	rs6822242	8127	GCST90200255	3-bromo-5-chloro-2,6-dihydroxybenzoic acid levels	4.29213	30.7379	0.00376887
7	24686198	G	A	0.0728047	0.135364	0.0293391	3.95413e-06	rs73079940	8127	GCST90200255	3-bromo-5-chloro-2,6-dihydroxybenzoic acid levels	2.64492	21.2869	0.00261308
7	121462404	A	G	0.985571	0.298587	0.0650056	4.364e-06	rs1534518	8127	GCST90200255	3-bromo-5-chloro-2,6-dihydroxybenzoic acid levels	5.86025	21.0979	0.00258995
9	129348532	G	A	0.0254404	0.220226	0.04746	3.47985e-06	rs78217707	8127	GCST90200255	3-bromo-5-chloro-2,6-dihydroxybenzoic acid levels	4.27851	21.5319	0.00264307
12	118664696	T	C	0.00944328	-0.366264	0.0777835	2.49224e-06	rs1818729	8127	GCST90200255	3-bromo-5-chloro-2,6-dihydroxybenzoic acid levels	7.01217	22.1724	0.00272149
17	31837416	G	A	0.782811	-0.0856273	0.0184259	3.3661e-06	rs8082200	8127	GCST90200255	3-bromo-5-chloro-2,6-dihydroxybenzoic acid levels	1.66109	21.5957	0.00265089
18	1446011	G	A	0.97478	0.229219	0.0492762	3.29198e-06	rs8094108	8127	GCST90200255	3-bromo-5-chloro-2,6-dihydroxybenzoic acid levels	4.44224	21.6385	0.00265612
											3-bromo-5-chloro-2,6-dihydroxybenzoic acid levels			0.0550948
1	3453659	T	C	0.00949045	-0.368802	0.0795758	3.5762e-06	rs12748856	7864	GCST90200277	Bilirubin degradation product, C16H18N2O5 (1) levels	7.05672	21.4795	0.00272462
2	233302326	A	G	0.562949	-0.0809481	0.0155163	1.81863e-07	rs6759896	7864	GCST90200277	Bilirubin degradation product, C16H18N2O5 (1) levels	1.37597	27.2168	0.00344987
2	233759924	T	C	0.32977	0.55573	0.0152095	2.72478e-292	rs887829	7864	GCST90200277	Bilirubin degradation product, C16H18N2O5 (1) levels	1.34877	1335.05	0.145161
3	1096902	T	C	0.0037037	0.670065	0.127613	1.51494e-07	rs112446152	7864	GCST90200277	Bilirubin degradation product, C16H18N2O5 (1) levels	11.3166	27.5705	0.00349455
3	24988584	C	T	0.259228	-0.0921972	0.0179673	2.87613e-07	rs34079268	7864	GCST90200277	Bilirubin degradation product, C16H18N2O5 (1) levels	1.59333	26.3311	0.00333799
5	81240861	A	T	0.13304	-0.108465	0.0228222	2.00794e-06	rs75494819	7864	GCST90200277	Bilirubin degradation product, C16H18N2O5 (1) levels	2.02385	22.5873	0.00286474
10	3301962	T	G	0.954916	-0.174757	0.0371398	2.53402e-06	rs4881150	7864	GCST90200277	Bilirubin degradation product, C16H18N2O5 (1) levels	3.29353	22.1406	0.00280825
11	29620733	C	T	0.186187	-0.0928072	0.019931	3.21745e-06	rs326789	7864	GCST90200277	Bilirubin degradation product, C16H18N2O5 (1) levels	1.76747	21.6823	0.00275027
12	21227696	T	A	0.165606	0.0972745	0.0206529	2.47748e-06	rs4149083	7864	GCST90200277	Bilirubin degradation product, C16H18N2O5 (1) levels	1.83148	22.1838	0.00281371
13	28614928	A	C	0.010367	-0.365311	0.0771391	2.18249e-06	rs182321907	7864	GCST90200277	Bilirubin degradation product, C16H18N2O5 (1) levels	6.84063	22.4273	0.0028445
13	74631225	T	C	0.135325	-0.105083	0.0227844	3.98663e-06	rs1980840	7864	GCST90200277	Bilirubin degradation product, C16H18N2O5 (1) levels	2.0205	21.2711	0.00269826
17	15464885	A	C	0.0114796	0.332898	0.0726321	4.57594e-06	rs74840269	7864	GCST90200277	Bilirubin degradation product, C16H18N2O5 (1) levels	6.44096	21.0071	0.00266485
18	27604918	G	A	0.0322767	0.198647	0.0431249	4.09855e-06	rs150974926	7864	GCST90200277	Bilirubin degradation product, C16H18N2O5 (1) levels	3.82428	21.2182	0.00269156
											Bilirubin degradation product, C16H18N2O5 (1) levels			0.180304
2	73568237	A	G	0.174847	-0.0981098	0.0194179	4.3598e-07	rs62149777	8218	GCST90200287	N-acetylvaline levels	1.76029	25.5282	0.00309751
4	3928331	T	C	0.0221868	0.232503	0.0495998	2.76462e-06	rs148291849	8218	GCST90200287	N-acetylvaline levels	4.49638	21.9734	0.00266733
4	59479240	A	G	0.00786969	0.380025	0.0830961	4.80053e-06	rs56323039	8218	GCST90200287	N-acetylvaline levels	7.53293	20.9152	0.00253921
4	180559610	T	C	0.00841977	0.442037	0.0803802	3.81234e-08	rs74289058	8218	GCST90200287	N-acetylvaline levels	7.28672	30.2426	0.00366744
5	92986847	G	A	0.04108	-0.175493	0.0373618	2.63852e-06	rs76608190	8218	GCST90200287	N-acetylvaline levels	3.38697	22.063	0.00267817
6	100466841	T	C	0.52233	-0.0679561	0.0148345	4.62841e-06	rs4840133	8218	GCST90200287	N-acetylvaline levels	1.34479	20.9851	0.00254767
8	19688808	G	T	0.0100343	0.337289	0.0730861	3.93189e-06	rs150863410	8218	GCST90200287	N-acetylvaline levels	6.62549	21.2978	0.00258553
8	24983984	A	C	0.579476	0.0704883	0.0152732	3.92763e-06	rs13258850	8218	GCST90200287	N-acetylvaline levels	1.38456	21.2997	0.00258577
9	6894018	T	C	0.33286	0.0750268	0.0157656	1.94647e-06	rs10975877	8218	GCST90200287	N-acetylvaline levels	1.4292	22.6471	0.00274888
12	113649280	A	G	0.0104421	-0.3334	0.0724977	4.24995e-06	rs140202126	8218	GCST90200287	N-acetylvaline levels	6.57215	21.1487	0.00256747
16	20355185	C	T	0.190398	-0.0872246	0.0188559	3.7307e-06	rs13329952	8218	GCST90200287	N-acetylvaline levels	1.70935	21.3985	0.00259773
19	42721962	G	A	0.0103925	0.358325	0.0731272	9.58252e-07	rs189476836	8218	GCST90200287	N-acetylvaline levels	6.62921	24.0102	0.00291386
20	25455439	T	C	0.0289961	0.212915	0.0435954	1.04018e-06	rs117317877	8218	GCST90200287	N-acetylvaline levels	3.95206	23.8524	0.00289475
20	38639980	T	C	0.0569682	0.147468	0.0321078	4.37123e-06	rs6026977	8218	GCST90200287	N-acetylvaline levels	2.91067	21.0948	0.00256095
20	58290517	T	A	0.00908094	0.353392	0.0769749	4.41129e-06	rs148357196	8218	GCST90200287	N-acetylvaline levels	6.97802	21.0773	0.00255883
20	61321056	A	G	0.0509715	0.174179	0.0335519	2.0879e-07	rs150225657	8218	GCST90200287	N-acetylvaline levels	3.04159	26.9499	0.00326945
											N-acetylvaline levels			0.0444806
1	248135326	G	A	0.030452	-0.219347	0.0478932	4.6515e-06	rs76001036	7032	GCST90200296	Methyl indole-3-acetate levels	4.01618	20.9757	0.00297486
3	179079144	A	G	0.553238	-0.0850245	0.0166408	3.23172e-07	rs9790223	7032	GCST90200296	Methyl indole-3-acetate levels	1.39545	26.106	0.00369977
5	172048002	G	A	0.024144	-0.249467	0.0542621	4.27709e-06	rs6555990	7032	GCST90200296	Methyl indole-3-acetate levels	4.55026	21.1365	0.0029976
6	74004145	G	C	0.0145465	0.334518	0.0681881	9.3044e-07	rs112102710	7032	GCST90200296	Methyl indole-3-acetate levels	5.71805	24.067	0.00341179
8	93529585	A	G	0.0822181	0.138855	0.0298397	3.26559e-06	rs78354045	7032	GCST90200296	Methyl indole-3-acetate levels	2.50227	21.6538	0.00307074
9	21684588	A	G	0.00548043	0.544307	0.110519	8.43557e-07	rs1377198	7032	GCST90200296	Methyl indole-3-acetate levels	9.26779	24.2557	0.00343845
11	17409176	T	C	0.0147848	0.316259	0.0682172	3.55099e-06	rs11024279	7032	GCST90200296	Methyl indole-3-acetate levels	5.72049	21.493	0.00304801
16	7412997	G	A	0.801033	-0.0976206	0.0209226	3.07417e-06	rs8056227	7032	GCST90200296	Methyl indole-3-acetate levels	1.75451	21.7697	0.00308712
18	72548044	G	A	0.949439	-0.188901	0.0379557	6.46189e-07	rs1367993	7032	GCST90200296	Methyl indole-3-acetate levels	3.18285	24.7693	0.00351101
											Methyl indole-3-acetate levels			0.0292394
1	3387374	G	C	0.464308	0.0698896	0.014739	2.11795e-06	rs2065525	8200	GCST90200314	N-acetylneuraminate levels	1.33467	22.4848	0.00273522
1	182808231	A	G	0.0766646	-0.138322	0.0272248	3.75995e-07	rs6704003	8200	GCST90200314	N-acetylneuraminate levels	2.46531	25.8139	0.00313892
1	183135750	C	A	0.0126482	0.578202	0.0645924	3.5055e-19	rs58423714	8200	GCST90200314	N-acetylneuraminate levels	5.84909	80.1302	0.00967975
2	7878331	G	C	0.016563	0.284039	0.0568992	5.97673e-07	rs529897244	8200	GCST90200314	N-acetylneuraminate levels	5.15244	24.9197	0.00303052
3	31422350	A	G	0.135652	-0.105089	0.0211631	6.84682e-07	rs58171576	8200	GCST90200314	N-acetylneuraminate levels	1.9164	24.6579	0.00299877
3	56827194	G	A	0.568554	0.0701837	0.0147355	1.90834e-06	rs9861033	8200	GCST90200314	N-acetylneuraminate levels	1.33436	22.6852	0.00275953
4	7456301	G	A	0.0085297	0.409658	0.0791368	2.25993e-07	rs116671237	8200	GCST90200314	N-acetylneuraminate levels	7.16614	26.797	0.00325807
5	11329911	C	T	0.00830179	0.363827	0.0788428	3.93879e-06	rs58980659	8200	GCST90200314	N-acetylneuraminate levels	7.13952	21.2944	0.00259078
6	82893578	C	G	0.0604248	0.144397	0.0302691	1.83826e-06	rs6454309	8200	GCST90200314	N-acetylneuraminate levels	2.74098	22.7571	0.00276825
7	113962330	A	G	0.0194702	-0.247091	0.0523347	2.34274e-06	rs117963669	8200	GCST90200314	N-acetylneuraminate levels	4.73911	22.2912	0.00271173
7	158025357	T	G	0.0409512	0.167628	0.0366147	4.69089e-06	rs56148299	8200	GCST90200314	N-acetylneuraminate levels	3.3156	20.9596	0.00255015
9	131571836	G	A	0.0948318	0.115499	0.0246945	2.9095e-06	rs13296756	8200	GCST90200314	N-acetylneuraminate levels	2.23618	21.8754	0.00266128
10	124887103	G	A	0.608879	0.069543	0.0149304	3.19594e-06	rs11245408	8200	GCST90200314	N-acetylneuraminate levels	1.35201	21.6952	0.00263942
12	27022409	T	C	0.034729	0.186683	0.0396171	2.45067e-06	rs117920231	8200	GCST90200314	N-acetylneuraminate levels	3.58748	22.2047	0.00270123
12	65463119	T	C	0.442828	-0.0743736	0.0147347	4.47605e-07	rs61921506	8200	GCST90200314	N-acetylneuraminate levels	1.33428	25.4774	0.00309813
15	72867532	A	G	0.658675	0.073223	0.0154716	2.2152e-06	rs987385	8200	GCST90200314	N-acetylneuraminate levels	1.40101	22.3988	0.00272478
15	89600153	T	G	0.573021	-0.0689183	0.0146743	2.646e-06	rs11073878	8200	GCST90200314	N-acetylneuraminate levels	1.32881	22.0574	0.00268336
15	92224423	A	G	0.0208104	-0.251209	0.0510954	8.81153e-07	rs118103287	8200	GCST90200314	N-acetylneuraminate levels	4.62689	24.1717	0.00293982
16	20381010	A	G	0.192216	-0.109629	0.0186797	4.38656e-09	rs77924615	8200	GCST90200314	N-acetylneuraminate levels	1.69152	34.4438	0.00418391
17	67695266	G	A	0.200232	-0.0865078	0.0181153	1.79345e-06	rs1318	8200	GCST90200314	N-acetylneuraminate levels	1.64041	22.8044	0.00277399
18	30638802	T	C	0.012471	0.319774	0.065271	9.62407e-07	rs144845421	8200	GCST90200314	N-acetylneuraminate levels	5.91054	24.0019	0.00291923
											N-acetylneuraminate levels			0.0675468
3	10786082	C	G	0.259092	-0.0723518	0.0153277	2.35477e-06	rs2596837	8285	GCST90200325	Glycerol levels	1.39516	22.2815	0.00268281
4	152027660	G	A	0.0949321	0.106579	0.0228737	3.1705e-06	rs12505581	8285	GCST90200325	Glycerol levels	2.08201	21.7105	0.00261424
8	19189104	A	C	0.130023	0.0928784	0.0200769	3.72557e-06	rs62493774	8285	GCST90200325	Glycerol levels	1.82744	21.4011	0.00257708
10	76937548	G	C	0.838723	-0.0895029	0.0191695	3.02642e-06	rs7070122	8285	GCST90200325	Glycerol levels	1.74485	21.7998	0.00262496
12	24993537	C	G	0.0199273	0.231079	0.0479143	1.41585e-06	rs79507970	8285	GCST90200325	Glycerol levels	4.36125	23.259	0.00280018
12	95256176	T	C	0.0981981	-0.105835	0.0224912	2.53122e-06	rs11107955	8285	GCST90200325	Glycerol levels	2.04719	22.1428	0.00266616
14	37392148	C	G	0.0445293	-0.155256	0.0326909	2.04209e-06	rs117536244	8285	GCST90200325	Glycerol levels	2.97559	22.555	0.00271565
15	24186656	A	G	0.181067	0.0796991	0.0174504	4.94332e-06	rs1829257	8285	GCST90200325	Glycerol levels	1.58837	20.8591	0.00251198
18	61632432	C	G	0.931609	-0.143239	0.0272628	1.48808e-07	rs7241147	8285	GCST90200325	Glycerol levels	2.48151	27.6046	0.00332161
21	26902493	A	G	0.199903	0.0800033	0.0167012	1.66561e-06	rs34437475	8285	GCST90200325	Glycerol levels	1.52018	22.9467	0.00276268
											Glycerol levels			0.0272774
2	101425019	C	A	0.147235	-0.103876	0.0218038	1.89686e-06	rs78528652	8254	GCST90200341	N-stearoyl-sphingosine (d18:1/18:0) levels	1.98091	22.6969	0.00274293
3	177454126	G	T	0.0494782	0.170935	0.0353167	1.29803e-06	rs35497803	8254	GCST90200341	N-stearoyl-sphingosine (d18:1/18:0) levels	3.20858	23.4262	0.00283081
7	125944364	T	C	0.0362098	-0.188002	0.0406196	3.68599e-06	rs73233400	8254	GCST90200341	N-stearoyl-sphingosine (d18:1/18:0) levels	3.69035	21.4217	0.00258922
10	63517185	G	C	0.810942	-0.118456	0.0195266	1.30843e-09	rs7082076	8254	GCST90200341	N-stearoyl-sphingosine (d18:1/18:0) levels	1.77402	36.8011	0.00443986
11	22337174	G	A	0.236037	-0.0846048	0.0179633	2.47871e-06	rs1155821	8254	GCST90200341	N-stearoyl-sphingosine (d18:1/18:0) levels	1.63199	22.1829	0.00268097
11	116778201	C	G	0.86915	-0.105062	0.0226764	3.6019e-06	rs964184	8254	GCST90200341	N-stearoyl-sphingosine (d18:1/18:0) levels	2.06019	21.4656	0.00259451
12	120987058	G	A	0.617754	0.0827078	0.0158161	1.70117e-07	rs7310409	8254	GCST90200341	N-stearoyl-sphingosine (d18:1/18:0) levels	1.43692	27.346	0.00330292
14	63765502	A	G	0.164595	0.133811	0.0205216	7.00765e-11	rs7160525	8254	GCST90200341	N-stearoyl-sphingosine (d18:1/18:0) levels	1.86442	42.5169	0.0051259
15	36779983	A	T	0.0908752	-0.127143	0.0267094	1.93356e-06	rs9646215	8254	GCST90200341	N-stearoyl-sphingosine (d18:1/18:0) levels	2.42659	22.6598	0.00273846
18	57635037	A	G	0.36729	-0.0960013	0.0164115	4.92663e-09	rs12961923	8254	GCST90200341	N-stearoyl-sphingosine (d18:1/18:0) levels	1.49101	34.2182	0.00412954
19	8224635	A	C	0.808784	0.20766	0.0192038	2.97221e-27	rs1466448	8254	GCST90200341	N-stearoyl-sphingosine (d18:1/18:0) levels	1.74469	116.931	0.0139721
19	14079694	C	T	0.386372	-0.0734001	0.0159387	4.1216e-06	rs10422859	8254	GCST90200341	N-stearoyl-sphingosine (d18:1/18:0) levels	1.44806	21.2074	0.00256338
20	12982070	G	A	0.615688	-0.116661	0.0156937	1.05663e-13	rs364585	8254	GCST90200341	N-stearoyl-sphingosine (d18:1/18:0) levels	1.4258	55.2587	0.00665186
20	56408480	C	T	0.115236	0.114343	0.0244235	2.84555e-06	rs112263469	8254	GCST90200341	N-stearoyl-sphingosine (d18:1/18:0) levels	2.21891	21.9181	0.00264906
22	46669577	G	C	0.28402	-0.0946459	0.0168876	2.08906e-08	rs34967683	8254	GCST90200341	N-stearoyl-sphingosine (d18:1/18:0) levels	1.53426	31.41	0.00379191
											N-stearoyl-sphingosine (d18:1/18:0) levels			0.0628034
1	58455760	C	T	0.819312	-0.100043	0.0219034	4.93664e-06	rs706458	6756	GCST90200357	Adenosine 3\',5\'-cyclic monophosphate (camp) levels	1.80035	20.8617	0.00307929
2	59684093	C	G	0.0277572	-0.28053	0.0511072	4.04121e-08	rs17596628	6756	GCST90200357	Adenosine 3\',5\'-cyclic monophosphate (camp) levels	4.20075	30.1297	0.0044412
2	120811900	G	C	0.448445	0.0796713	0.0173099	4.17164e-06	rs4848635	6756	GCST90200357	Adenosine 3\',5\'-cyclic monophosphate (camp) levels	1.42279	21.1843	0.00312675
2	130907724	T	C	0.232463	-0.101884	0.0206735	8.29791e-07	rs149909923	6756	GCST90200357	Adenosine 3\',5\'-cyclic monophosphate (camp) levels	1.69926	24.2876	0.00358314
3	7220800	A	T	0.572628	0.0838941	0.0172941	1.22819e-06	rs9860446	6756	GCST90200357	Adenosine 3\',5\'-cyclic monophosphate (camp) levels	1.42149	23.5324	0.00347212
4	35077544	C	T	0.188924	0.102276	0.021474	1.90957e-06	rs66951727	6756	GCST90200357	Adenosine 3\',5\'-cyclic monophosphate (camp) levels	1.76505	22.6841	0.00334737
4	88107623	G	A	0.0905765	-0.187821	0.0290592	1.02372e-10	rs2054576	6756	GCST90200357	Adenosine 3\',5\'-cyclic monophosphate (camp) levels	2.38852	41.7754	0.00614727
4	186984925	T	C	0.0654268	-0.155542	0.0338196	4.24157e-06	rs7672751	6756	GCST90200357	Adenosine 3\',5\'-cyclic monophosphate (camp) levels	2.7798	21.1523	0.00312205
5	69352898	C	T	0.0247171	0.252121	0.0540495	3.09159e-06	rs55653958	6756	GCST90200357	Adenosine 3\',5\'-cyclic monophosphate (camp) levels	4.44259	21.7588	0.00321127
8	18387939	G	A	0.184132	-0.100175	0.0215483	3.33772e-06	rs10085931	6756	GCST90200357	Adenosine 3\',5\'-cyclic monophosphate (camp) levels	1.77116	21.6119	0.00318966
9	24977203	G	A	0.167019	0.107642	0.0226868	2.08818e-06	rs1461338	6756	GCST90200357	Adenosine 3\',5\'-cyclic monophosphate (camp) levels	1.86474	22.5122	0.00332209
9	135716716	T	C	0.237936	-0.0913172	0.0195828	3.11419e-06	rs10858153	6756	GCST90200357	Adenosine 3\',5\'-cyclic monophosphate (camp) levels	1.60961	21.7448	0.00320921
11	133723230	C	T	0.0762087	0.157267	0.0321317	9.85894e-07	rs80060612	6756	GCST90200357	Adenosine 3\',5\'-cyclic monophosphate (camp) levels	2.64106	23.9556	0.00353435
13	95283173	A	G	0.69991	-0.13884	0.0182857	3.13038e-14	rs9516557	6756	GCST90200357	Adenosine 3\',5\'-cyclic monophosphate (camp) levels	1.50299	57.6509	0.00846357
13	95326569	C	A	0.519039	-0.0793273	0.0172163	4.072e-06	rs2484984	6756	GCST90200357	Adenosine 3\',5\'-cyclic monophosphate (camp) levels	1.41509	21.2308	0.00313359
13	110308338	C	T	0.44009	-0.0825291	0.0167188	7.96137e-07	rs4773143	6756	GCST90200357	Adenosine 3\',5\'-cyclic monophosphate (camp) levels	1.3742	24.3671	0.00359483
14	81920338	A	T	0.0156877	0.31656	0.0671427	2.42019e-06	rs142243579	6756	GCST90200357	Adenosine 3\',5\'-cyclic monophosphate (camp) levels	5.51879	22.2287	0.0032804
16	16038475	G	A	0.293428	-0.105433	0.0184951	1.19378e-08	rs171583	6756	GCST90200357	Adenosine 3\',5\'-cyclic monophosphate (camp) levels	1.5202	32.4967	0.00478844
17	21140080	A	G	0.0197388	-0.300367	0.0594689	4.3988e-07	rs532428935	6756	GCST90200357	Adenosine 3\',5\'-cyclic monophosphate (camp) levels	4.88804	25.5108	0.00376293
											Adenosine 3\',5\'-cyclic monophosphate (camp) levels			0.0738095
2	219799690	T	C	0.575741	0.0748453	0.0155685	1.52846e-06	rs12694483	8214	GCST90200364	Cysteinylglycine levels	1.41099	23.1119	0.00280651
7	1794386	T	A	0.253404	-0.0814572	0.0177446	4.42128e-06	rs7806265	8214	GCST90200364	Cysteinylglycine levels	1.60821	21.073	0.00255956
7	3493788	T	A	0.0377428	0.18878	0.0400983	2.50251e-06	rs17743836	8214	GCST90200364	Cysteinylglycine levels	3.63415	22.1646	0.00269179
10	53284270	T	C	0.0396554	0.182388	0.0387361	2.49588e-06	rs118060208	8214	GCST90200364	Cysteinylglycine levels	3.5107	22.1697	0.00269241
15	59235033	C	T	0.0672202	-0.152854	0.0305034	5.41377e-07	rs72746838	8214	GCST90200364	Cysteinylglycine levels	2.76456	25.1106	0.00304847
16	12066471	T	G	0.39148	-0.0715186	0.0155205	4.06518e-06	rs17805158	8214	GCST90200364	Cysteinylglycine levels	1.40664	21.2337	0.00257903
16	16033378	A	G	0.610657	0.128506	0.0158859	6.00064e-16	rs2062541	8214	GCST90200364	Cysteinylglycine levels	1.43976	65.437	0.00790546
16	89615942	G	A	0.612547	-0.240429	0.0157096	7.12342e-53	rs409170	8214	GCST90200364	Cysteinylglycine levels	1.42378	234.231	0.027732
17	44557317	C	G	0.11371	-0.111752	0.0243346	4.3841e-06	rs114235860	8214	GCST90200364	Cysteinylglycine levels	2.20547	21.0893	0.00256153
19	52059338	C	A	0.11107	0.132753	0.0240243	3.28031e-08	rs188711067	8214	GCST90200364	Cysteinylglycine levels	2.17735	30.5342	0.00370447
20	15632411	T	C	0.135409	0.109627	0.0225302	1.13997e-06	rs200766	8214	GCST90200364	Cysteinylglycine levels	2.04194	23.6758	0.00287479
21	34301228	A	G	0.583344	-0.0736917	0.0155178	2.04589e-06	rs4816480	8214	GCST90200364	Cysteinylglycine levels	1.4064	22.5516	0.00273865
											Cysteinylglycine levels			0.0638946
1	112144879	G	A	0.586112	0.0718035	0.0153555	2.92438e-06	rs155647	8252	GCST90200389	Leucine levels	1.3949	21.8657	0.00264338
2	45289473	T	C	0.0506613	0.155813	0.0338945	4.28617e-06	rs17033387	8252	GCST90200389	Leucine levels	3.07899	21.1324	0.00255496
2	64245979	G	C	0.264586	0.082946	0.017084	1.20267e-06	rs1529101	8252	GCST90200389	Leucine levels	1.55192	23.5728	0.00284917
2	120440832	A	G	0.0469167	0.168193	0.0352359	1.81204e-06	rs115369842	8252	GCST90200389	Leucine levels	3.20085	22.7848	0.00275419
5	102535423	T	A	0.18078	0.0937442	0.0194422	1.42339e-06	rs12654931	8252	GCST90200389	Leucine levels	1.76614	23.2487	0.0028101
5	142621588	T	C	0.0519481	0.164922	0.0339176	1.15949e-06	rs17223514	8252	GCST90200389	Leucine levels	3.08109	23.6432	0.00285766
6	168952193	C	G	0.100462	-0.120881	0.0248745	1.17613e-06	rs28743006	8252	GCST90200389	Leucine levels	2.25961	23.6161	0.00285438
9	32254860	G	A	0.0292582	-0.20604	0.0446223	3.8854e-06	rs147785826	8252	GCST90200389	Leucine levels	4.05351	21.3206	0.00257765
10	88911993	T	G	0.0816426	0.127328	0.027447	3.4999e-06	rs10887866	8252	GCST90200389	Leucine levels	2.4933	21.5208	0.00260179
11	117624230	C	A	0.0946858	-0.128212	0.0257255	6.23341e-07	rs7946890	8252	GCST90200389	Leucine levels	2.33692	24.8387	0.00300172
12	32407821	T	C	0.0153397	0.283169	0.0606122	2.9854e-06	rs140114695	8252	GCST90200389	Leucine levels	5.50604	21.8259	0.00263858
12	122410389	T	G	0.254439	0.0775614	0.0169707	4.86968e-06	rs11058034	8252	GCST90200389	Leucine levels	1.54163	20.8878	0.00252546
13	69504553	C	T	0.0183364	0.260485	0.0554595	2.64195e-06	rs145150132	8252	GCST90200389	Leucine levels	5.03797	22.0604	0.00266686
18	11079468	C	T	0.0167653	0.282225	0.0582548	1.26825e-06	rs76255768	8252	GCST90200389	Leucine levels	5.2919	23.4708	0.00283687
											Leucine levels			0.0381728
4	155856376	C	T	0.159817	-0.131078	0.0208022	2.95407e-10	rs985335	8235	GCST90200441	Tryptophan levels	1.88774	39.7046	0.00479947
5	24854942	G	A	0.468354	0.0739868	0.0157812	2.75497e-06	rs34393758	8235	GCST90200441	Tryptophan levels	1.43209	21.98	0.00266264
5	133275491	T	C	0.25983	-0.0845602	0.0178742	2.23594e-06	rs12519130	8235	GCST90200441	Tryptophan levels	1.62203	22.381	0.00271108
6	22272258	A	G	0.26521	0.0832738	0.0170397	1.02357e-06	rs2009653	8235	GCST90200441	Tryptophan levels	1.5463	23.8832	0.00289252
6	111181991	C	T	0.708744	-0.10333	0.0165146	3.92668e-10	rs1216019	8235	GCST90200441	Tryptophan levels	1.49865	39.1486	0.00473258
8	60350682	T	C	0.019502	-0.253225	0.0545672	3.47374e-06	rs139084742	8235	GCST90200441	Tryptophan levels	4.9518	21.5352	0.0026089
12	21223575	T	C	0.398091	-0.0774247	0.0152838	4.06659e-07	rs7954542	8235	GCST90200441	Tryptophan levels	1.38696	25.6623	0.00310732
12	44455362	C	T	0.0601123	0.158535	0.0317765	6.06771e-07	rs112200836	8235	GCST90200441	Tryptophan levels	2.88362	24.8908	0.00301418
12	91127512	T	C	0.0388753	-0.189271	0.0392404	1.41159e-06	rs111581932	8235	GCST90200441	Tryptophan levels	3.56094	23.2649	0.00281785
18	56650193	G	A	0.0117919	0.332911	0.0693892	1.60472e-06	rs76476599	8235	GCST90200441	Tryptophan levels	6.29685	23.0183	0.00278806
20	58462549	T	C	0.071746	-0.140258	0.029716	2.359e-06	rs34567790	8235	GCST90200441	Tryptophan levels	2.69663	22.2779	0.00269863
											Tryptophan levels			0.0348332
1	75783905	A	G	0.311615	-0.124724	0.016557	4.95865e-14	rs12094842	8163	GCST90200445	Caprylate (8:0) levels	1.49591	56.7462	0.00690532
2	170582714	G	A	0.0119632	0.343685	0.0715356	1.55225e-06	rs13405453	8163	GCST90200445	Caprylate (8:0) levels	6.46319	23.0822	0.00282037
3	103374293	G	A	0.126627	-0.106847	0.0232612	4.36156e-06	rs12630356	8163	GCST90200445	Caprylate (8:0) levels	2.10163	21.0989	0.00257867
3	107002532	A	G	0.128954	0.113056	0.0229886	8.74621e-07	rs4444743	8163	GCST90200445	Caprylate (8:0) levels	2.077	24.1859	0.00295484
4	133028514	T	C	0.0170399	-0.285006	0.0594533	1.63673e-06	rs142207406	8163	GCST90200445	Caprylate (8:0) levels	5.37157	22.9803	0.00280796
5	85911813	G	A	0.0649207	-0.151429	0.0314474	1.46982e-06	rs13160166	8163	GCST90200445	Caprylate (8:0) levels	2.84125	23.1872	0.00283317
6	56326810	G	A	0.059494	0.159336	0.0329892	1.36576e-06	rs12193109	8163	GCST90200445	Caprylate (8:0) levels	2.98055	23.3284	0.00285037
8	49992221	C	A	0.0094676	0.390922	0.0797611	9.52755e-07	rs140456609	8163	GCST90200445	Caprylate (8:0) levels	7.20636	24.0214	0.0029348
9	27561802	T	C	0.236845	-0.0885631	0.0182363	1.1953e-06	rs2453554	8163	GCST90200445	Caprylate (8:0) levels	1.64764	23.5848	0.00288161
9	28401614	T	A	0.353051	0.0779544	0.0169309	4.13939e-06	rs10812806	8163	GCST90200445	Caprylate (8:0) levels	1.5297	21.1993	0.0025909
11	35942861	C	A	0.338024	0.0758719	0.0163584	3.5164e-06	rs911992	8163	GCST90200445	Caprylate (8:0) levels	1.47797	21.512	0.00262902
12	68648715	G	A	0.000429606	1.77656	0.37319	1.93143e-06	rs3213922	8163	GCST90200445	Caprylate (8:0) levels	33.7175	22.6621	0.00276919
13	74901249	C	G	0.0371303	0.202077	0.0416969	1.25774e-06	rs61961949	8163	GCST90200445	Caprylate (8:0) levels	3.76729	23.4869	0.00286969
15	27601119	A	G	0.0147077	-0.312569	0.0645195	1.2689e-06	rs75758266	8163	GCST90200445	Caprylate (8:0) levels	5.82929	23.4698	0.0028676
22	36862609	C	G	0.164371	-0.100999	0.0210869	1.6709e-06	rs9619637	8163	GCST90200445	Caprylate (8:0) levels	1.90519	22.9408	0.00280315
											Caprylate (8:0) levels			0.0460967
2	27508073	C	T	0.587649	0.084669	0.0156822	6.69955e-08	rs1260326	8245	GCST90200452	Plasma free asparagine levels	1.42397	29.1498	0.00352384
2	210678331	C	T	0.307428	-0.0933317	0.0167886	2.70981e-08	rs715	8245	GCST90200452	Plasma free asparagine levels	1.52444	30.905	0.00373524
2	215928906	T	C	0.00970459	0.362598	0.0789045	4.31897e-06	rs115540337	8245	GCST90200452	Plasma free asparagine levels	7.16469	21.1177	0.00255535
7	97866354	T	C	0.738568	0.121884	0.0176103	4.47941e-12	rs28393117	8245	GCST90200452	Plasma free asparagine levels	1.59905	47.9027	0.00577774
9	93934952	T	C	0.11261	0.116472	0.024435	1.87375e-06	rs1933678	8245	GCST90200452	Plasma free asparagine levels	2.21875	22.7205	0.00274877
9	100439498	G	C	0.017582	0.271251	0.0591928	4.59462e-06	rs144586931	8245	GCST90200452	Plasma free asparagine levels	5.37482	20.9993	0.00254106
11	62332881	A	G	0.123527	-0.171498	0.0231446	1.26447e-13	rs115395195	8245	GCST90200452	Plasma free asparagine levels	2.10158	54.9059	0.00661683
11	83196226	C	A	0.00863957	-0.395393	0.0833967	2.12547e-06	rs140457846	8245	GCST90200452	Plasma free asparagine levels	7.57259	22.4781	0.00271952
12	119365793	G	A	0.199505	0.0926083	0.0194693	1.96857e-06	rs12830127	8245	GCST90200452	Plasma free asparagine levels	1.76785	22.6256	0.00273731
14	103843837	A	G	0.126694	-0.162448	0.0230294	1.73954e-12	rs111688512	8245	GCST90200452	Plasma free asparagine levels	2.09112	49.7581	0.00600018
14	104104717	G	C	0.128388	0.630602	0.0219561	2.08131e-181	rs8012505	8245	GCST90200452	Plasma free asparagine levels	1.99366	824.898	0.090969
16	86637636	G	A	0.0724276	0.141221	0.0295895	1.81794e-06	rs144514805	8245	GCST90200452	Plasma free asparagine levels	2.68679	22.7784	0.00275575
17	34518382	A	G	0.00667881	0.441564	0.0945692	3.02355e-06	rs79227155	8245	GCST90200452	Plasma free asparagine levels	8.58707	21.8016	0.00263788
21	14879291	A	C	0.614206	0.0765425	0.0159076	1.49661e-06	rs964035	8245	GCST90200452	Plasma free asparagine levels	1.44444	23.1524	0.00280087
22	44546120	T	G	0.052964	0.157966	0.0344986	4.67374e-06	rs11703433	8245	GCST90200452	Plasma free asparagine levels	3.13254	20.9664	0.00253709
											Plasma free asparagine levels			0.140656
1	25015765	A	T	0.0806887	0.138429	0.0289173	1.69235e-06	rs4649043	7461	GCST90200502	X-12707 levels	2.49779	22.916	0.00306285
2	212933105	G	A	0.00772019	0.427156	0.0897302	1.93162e-06	rs148060734	7461	GCST90200502	X-12707 levels	7.75063	22.6619	0.00302899
3	115887108	G	T	0.0913846	0.132088	0.0282048	2.82492e-06	rs17712069	7461	GCST90200502	X-12707 levels	2.43625	21.9321	0.00293174
4	110302519	T	C	0.0187857	0.27096	0.0579352	2.91168e-06	rs115094506	7461	GCST90200502	X-12707 levels	5.00427	21.8739	0.00292397
6	47374896	C	G	0.0322841	-0.245214	0.043783	2.1354e-08	rs80339217	7461	GCST90200502	X-12707 levels	3.78185	31.3675	0.00418771
9	129938175	T	A	0.89148	-0.12769	0.0254359	5.16516e-07	rs4837433	7461	GCST90200502	X-12707 levels	2.19708	25.2011	0.00336724
11	2172610	G	A	0.619311	-0.077317	0.0161819	1.77048e-06	rs10770141	7461	GCST90200502	X-12707 levels	1.39775	22.8292	0.00305129
13	44466912	T	C	0.0524433	0.16556	0.0356475	3.41137e-06	rs9525958	7461	GCST90200502	X-12707 levels	3.07913	21.5701	0.00288349
16	24021875	C	T	0.614099	0.0817715	0.0161857	4.37051e-07	rs7199777	7461	GCST90200502	X-12707 levels	1.39807	25.5235	0.00341018
16	28551158	T	C	0.0171789	0.460651	0.0596199	1.10578e-14	rs111875922	7461	GCST90200502	X-12707 levels	5.14979	59.6982	0.00793997
16	28579926	T	C	0.013977	0.52022	0.0671425	9.33469e-15	rs144245963	7461	GCST90200502	X-12707 levels	5.79957	60.0315	0.00798394
16	28588700	A	G	0.0211353	0.342342	0.0543705	3.04483e-10	rs117985404	7461	GCST90200502	X-12707 levels	4.69637	39.6455	0.00528702
16	28955514	A	G	0.0358964	0.310182	0.0419184	1.36533e-13	rs12923643	7461	GCST90200502	X-12707 levels	3.62079	54.755	0.0072873
16	28999791	T	C	0.00909826	-0.705907	0.0826559	1.33871e-17	rs116938011	7461	GCST90200502	X-12707 levels	7.13958	72.9369	0.00968368
18	78051008	T	C	0.167232	0.0983449	0.0209266	2.60766e-06	rs76274897	7461	GCST90200502	X-12707 levels	1.80758	22.0855	0.00295217
22	19872536	T	G	0.056577	0.160472	0.0340946	2.51786e-06	rs36123375	7461	GCST90200502	X-12707 levels	2.94499	22.1527	0.00296114
22	19961340	C	G	0.527042	0.236019	0.0156859	3.63465e-51	rs165656	7461	GCST90200502	X-12707 levels	1.3549	226.399	0.0294584
											X-12707 levels			0.102401
2	214496344	A	C	0.0109013	0.349019	0.0745946	2.88449e-06	rs116174578	7896	GCST90200511	X-12906 levels	6.62843	21.8919	0.00276556
4	181849709	C	T	0.496954	0.0760369	0.0155481	1.00619e-06	rs7679999	7896	GCST90200511	X-12906 levels	1.3816	23.9163	0.00302053
8	138198093	G	A	0.179436	-0.0989706	0.0204333	1.27511e-06	rs34153407	7896	GCST90200511	X-12906 levels	1.81569	23.4604	0.00296312
10	50306130	C	T	0.538397	-0.073717	0.0157083	2.69388e-06	rs14327	7896	GCST90200511	X-12906 levels	1.39583	22.023	0.00278208
10	107807992	T	G	0.11207	0.115793	0.0246405	2.61062e-06	rs11193706	7896	GCST90200511	X-12906 levels	2.18954	22.0834	0.00278969
11	118098659	T	C	0.343239	-0.0799012	0.0164191	1.1368e-06	rs4938481	7896	GCST90200511	X-12906 levels	1.45899	23.6814	0.00299096
12	132200252	T	C	0.0137738	-0.308311	0.0667635	3.87529e-06	rs61943887	7896	GCST90200511	X-12906 levels	5.93257	21.3255	0.00269421
18	40105424	T	C	0.0150662	0.301002	0.0644955	3.05585e-06	rs111604361	7896	GCST90200511	X-12906 levels	5.73103	21.7811	0.00275161
18	53631661	C	T	0.0127324	0.328427	0.0689497	1.9047e-06	rs142754225	7896	GCST90200511	X-12906 levels	6.12683	22.6889	0.00286596
											X-12906 levels			0.0256237
2	85024605	C	T	0.00998093	0.361465	0.0786718	4.33596e-06	rs368427971	7936	GCST90200513	X-13507 levels	7.00842	21.1103	0.00265368
3	30294757	T	C	0.0126317	-0.322039	0.0693546	3.42785e-06	rs76128989	7936	GCST90200513	X-13507 levels	6.1784	21.5609	0.00271016
3	69929315	G	A	0.202497	-0.100889	0.0192305	1.55189e-07	rs7430957	7936	GCST90200513	X-13507 levels	1.71313	27.5237	0.00345709
6	161105548	G	A	0.00663465	0.445649	0.09587	3.34408e-06	rs77502498	7936	GCST90200513	X-13507 levels	8.54051	21.6083	0.00271611
9	4223503	G	C	0.25553	-0.086574	0.0180291	1.57164e-06	rs79343234	7936	GCST90200513	X-13507 levels	1.60611	23.0583	0.00289784
12	103181502	G	A	0.0122552	-0.329246	0.070563	3.07139e-06	rs73185822	7936	GCST90200513	X-13507 levels	6.28605	21.7714	0.00273656
13	22798412	T	A	0.559827	0.0784755	0.015824	7.07575e-07	rs9552710	7936	GCST90200513	X-13507 levels	1.40967	24.5944	0.00309029
16	82111443	T	G	0.430342	-0.0757476	0.0159659	2.09205e-06	rs12149621	7936	GCST90200513	X-13507 levels	1.42231	22.5087	0.00282897
											X-13507 levels			0.0230907
1	222672942	A	T	0.0192611	-0.270442	0.0553468	1.02735e-06	rs61824287	8236	GCST90200533	X-15486 levels	5.02286	23.8761	0.00289131
1	245457816	T	C	0.356025	-0.0767201	0.0159124	1.4256e-06	rs12035552	8236	GCST90200533	X-15486 levels	1.44409	23.2459	0.00281522
2	138772013	G	C	0.0278801	0.222519	0.0459256	1.26473e-06	rs114613601	8236	GCST90200533	X-15486 levels	4.16786	23.476	0.002843
6	25821388	G	T	0.53914	0.182918	0.0150132	3.78934e-34	rs1165151	8236	GCST90200533	X-15486 levels	1.36248	148.445	0.0177091
6	129922052	T	A	0.0137738	-0.298904	0.0646028	3.71368e-06	rs75814043	8236	GCST90200533	X-15486 levels	5.86286	21.4072	0.00259312
9	27749599	C	G	0.501271	-0.0735198	0.0155661	2.32309e-06	rs2795333	8236	GCST90200533	X-15486 levels	1.41266	22.3074	0.00270186
12	57871065	G	A	0.0219954	0.239447	0.0510686	2.74898e-06	rs55775066	8236	GCST90200533	X-15486 levels	4.6346	21.9842	0.00266282
13	106549001	T	C	0.276128	0.0888006	0.017221	2.51553e-07	rs4772797	8236	GCST90200533	X-15486 levels	1.56285	26.5898	0.00321887
											X-15486 levels			0.0374353
3	56249636	A	G	0.462848	-0.0786072	0.0170114	3.82175e-06	rs11718962	7043	GCST90200555	X-17690 levels	1.42764	21.3523	0.0030234
3	70589414	G	A	0.225419	0.111541	0.020137	3.04001e-08	rs1491598	7043	GCST90200555	X-17690 levels	1.68995	30.6817	0.00433867
3	72560486	T	C	0.101718	0.130369	0.0278989	2.9697e-06	rs12495944	7043	GCST90200555	X-17690 levels	2.34135	21.8361	0.00309169
3	95240766	A	G	0.31446	-0.0879461	0.0181766	1.30868e-06	rs9812699	7043	GCST90200555	X-17690 levels	1.52543	23.4103	0.00331384
3	160254044	T	C	0.151211	-0.112009	0.0235862	2.04522e-06	rs58222759	7043	GCST90200555	X-17690 levels	1.97941	22.5523	0.00319276
4	136195698	A	G	0.0220975	0.282196	0.056582	6.12053e-07	rs115611978	7043	GCST90200555	X-17690 levels	4.74851	24.874	0.0035203
5	140346376	A	G	0.0789397	-0.149121	0.0314017	2.04622e-06	rs1042184	7043	GCST90200555	X-17690 levels	2.63531	22.5513	0.00319263
6	25787589	A	G	0.609426	-0.0846712	0.0171041	7.40833e-07	rs2096386	7043	GCST90200555	X-17690 levels	1.43542	24.5059	0.00346839
6	25847619	T	A	0.261163	0.222006	0.0190798	2.71528e-31	rs1165191	7043	GCST90200555	X-17690 levels	1.60123	135.389	0.0188658
6	29830256	A	G	0.0123667	0.402932	0.0761194	1.20052e-07	rs17179080	7043	GCST90200555	X-17690 levels	6.38814	28.0203	0.00396382
8	75705060	A	T	0.120269	-0.118778	0.0256236	3.5607e-06	rs16939136	7043	GCST90200555	X-17690 levels	2.1504	21.4878	0.00304252
10	101841954	G	A	0.0398633	-0.203219	0.0423987	1.64272e-06	rs150849281	7043	GCST90200555	X-17690 levels	3.55821	22.9733	0.00325218
11	66403969	A	C	0.0823285	-0.144109	0.0307887	2.86064e-06	rs10896119	7043	GCST90200555	X-17690 levels	2.58387	21.9078	0.00310182
11	80764948	G	A	0.0231218	0.26552	0.0558051	1.95536e-06	rs17339581	7043	GCST90200555	X-17690 levels	4.68331	22.6385	0.00320493
11	92298296	G	A	0.210627	-0.0951335	0.0202507	2.62983e-06	rs34246922	7043	GCST90200555	X-17690 levels	1.69949	22.0692	0.00312459
12	21740037	G	A	0.0144607	0.331677	0.0706546	2.67471e-06	rs144616158	7043	GCST90200555	X-17690 levels	5.92952	22.0369	0.00312003
12	102705802	A	G	0.0804639	0.141308	0.0306892	4.13502e-06	rs17541693	7043	GCST90200555	X-17690 levels	2.57552	21.2013	0.00300208
12	128651265	A	G	0.00819319	-0.457302	0.0936689	1.04955e-06	rs117463895	7043	GCST90200555	X-17690 levels	7.86094	23.835	0.00337375
15	61874276	C	T	0.0984309	0.13249	0.0285162	3.38219e-06	rs62009076	7043	GCST90200555	X-17690 levels	2.39315	21.5865	0.00305646
18	40288238	A	C	0.942711	-0.182799	0.0366533	6.12446e-07	rs9946406	7043	GCST90200555	X-17690 levels	3.07604	24.8726	0.00352011
19	7790895	A	G	0.269878	0.0916008	0.0188063	1.1118e-06	rs10418839	7043	GCST90200555	X-17690 levels	1.57827	23.7242	0.00335812
											X-17690 levels			0.0851279
1	46880254	A	T	0.124575	0.148325	0.0234679	2.60978e-10	rs12095130	7975	GCST90200592	X-21607 levels	2.09575	39.9466	0.00498526
1	74971148	C	T	0.0145119	0.311969	0.0648932	1.52892e-06	rs149556176	7975	GCST90200592	X-21607 levels	5.79515	23.1113	0.00289032
1	75744069	A	G	0.305888	-0.290029	0.0163683	2.99372e-70	rs12123977	7975	GCST90200592	X-21607 levels	1.46174	313.961	0.0378861
1	91931772	C	T	0.0788713	0.132766	0.0288776	4.27531e-06	rs12030909	7975	GCST90200592	X-21607 levels	2.57885	21.1374	0.00264411
1	151907285	A	G	0.315419	-0.258668	0.0164979	2.11177e-55	rs28415528	7975	GCST90200592	X-21607 levels	1.47331	245.826	0.0299101
1	219574727	A	G	0.0104807	0.368963	0.0763436	1.3454e-06	rs139526938	7975	GCST90200592	X-21607 levels	6.8177	23.3572	0.00292098
2	181708936	G	A	0.011435	-0.356149	0.0727905	9.94148e-07	rs75319332	7975	GCST90200592	X-21607 levels	6.5004	23.9394	0.00299358
2	211517119	C	T	0.0107296	-0.367835	0.075685	1.17339e-06	rs114990710	7975	GCST90200592	X-21607 levels	6.75889	23.6204	0.00295379
4	91871796	G	A	0.0325719	-0.204435	0.0436081	2.75866e-06	rs79758596	7975	GCST90200592	X-21607 levels	3.89433	21.9774	0.0027489
5	125180055	T	C	0.040108	-0.182225	0.0393444	3.62979e-06	rs56393364	7975	GCST90200592	X-21607 levels	3.51357	21.4511	0.00268325
6	128848756	T	A	0.0465862	0.169745	0.0368392	4.07103e-06	rs139410868	7975	GCST90200592	X-21607 levels	3.28985	21.2312	0.00265581
8	82527569	C	G	0.409897	-0.0742662	0.0157432	2.38935e-06	rs4434621	7975	GCST90200592	X-21607 levels	1.40591	22.2534	0.00278333
9	72458731	A	G	0.552077	-0.0727003	0.0156471	3.38009e-06	rs3902975	7975	GCST90200592	X-21607 levels	1.39733	21.5876	0.00270028
12	68052813	T	G	0.0230555	-0.238796	0.0520964	4.5675e-06	rs117561283	7975	GCST90200592	X-21607 levels	4.65236	21.0106	0.00262829
12	122457523	G	A	0.732974	-0.0833164	0.0173932	1.66635e-06	rs10744217	7975	GCST90200592	X-21607 levels	1.55326	22.9457	0.00286967
12	124336159	G	A	0.839654	0.102192	0.0210631	1.22411e-06	rs1271309	7975	GCST90200592	X-21607 levels	1.88099	23.5391	0.00294366
14	73505831	C	T	0.46333	-0.198664	0.015501	1.33109e-37	rs2041073	7975	GCST90200592	X-21607 levels	1.38428	164.255	0.0201856
15	29297329	C	T	0.287357	-0.0830286	0.017058	1.13052e-06	rs966223	7975	GCST90200592	X-21607 levels	1.52333	23.6919	0.00296271
16	49814916	T	C	0.239017	-0.0884541	0.0182496	1.25399e-06	rs72780386	7975	GCST90200592	X-21607 levels	1.62974	23.4925	0.00293785
18	38801001	G	A	0.0112791	-0.344448	0.0733883	2.68568e-06	rs112809678	7975	GCST90200592	X-21607 levels	6.55378	22.0289	0.00275533
											X-21607 levels			0.138039
2	27412596	G	A	0.709443	-0.0927978	0.0170508	5.25613e-08	rs1728918	8195	GCST90200594	X-21467 levels	1.54354	29.6201	0.00360226
2	105966391	C	T	0.620637	0.0741054	0.0162003	4.77744e-06	rs1863217	8195	GCST90200594	X-21467 levels	1.46655	20.9244	0.00254743
2	210675783	A	C	0.308935	0.164416	0.016738	8.96833e-23	rs1047891	8195	GCST90200594	X-21467 levels	1.51523	96.4897	0.01164
3	110385810	T	G	0.0806592	0.134253	0.0288716	3.31907e-06	rs35132287	8195	GCST90200594	X-21467 levels	2.61364	21.6225	0.0026322
4	101653001	T	C	0.260221	0.0817767	0.017734	4.00154e-06	rs7670896	8195	GCST90200594	X-21467 levels	1.60539	21.264	0.00258867
4	135633995	G	C	0.023976	0.235928	0.0505058	2.99296e-06	rs72713018	8195	GCST90200594	X-21467 levels	4.5721	21.8211	0.00265631
5	88173632	A	C	0.224006	-0.0873659	0.0187424	3.14064e-06	rs10045891	8195	GCST90200594	X-21467 levels	1.69668	21.7287	0.00264509
5	91779937	T	A	0.413334	-0.0864657	0.0160916	7.72922e-08	rs1395016	8195	GCST90200594	X-21467 levels	1.45671	28.8728	0.00351171
6	134298473	C	G	0.00921376	-0.386643	0.0813746	2.02018e-06	rs2876242	8195	GCST90200594	X-21467 levels	7.36654	22.5758	0.00274792
7	3037955	T	C	0.022317	-0.248098	0.0530772	2.94974e-06	rs117163309	8195	GCST90200594	X-21467 levels	4.80488	21.8489	0.00265969
7	75985688	T	C	0.282067	0.0907102	0.0171496	1.22748e-07	rs1057868	8195	GCST90200594	X-21467 levels	1.55249	27.9772	0.00340315
7	92117086	A	G	0.00494687	-0.58888	0.110219	9.15016e-08	rs59683852	8195	GCST90200594	X-21467 levels	9.97771	28.5457	0.00347206
7	121320432	T	C	0.0115323	0.363885	0.0720657	4.43318e-07	rs192831425	8195	GCST90200594	X-21467 levels	6.52384	25.4959	0.00310226
10	8565878	C	T	0.0820485	-0.13223	0.0281672	2.67322e-06	rs74697675	8195	GCST90200594	X-21467 levels	2.54987	22.038	0.00268264
10	99835096	T	C	0.0589493	-0.489317	0.0324894	2.9306e-51	rs55672373	8195	GCST90200594	X-21467 levels	2.94114	226.828	0.0269398
10	100126891	C	T	0.0168588	0.357034	0.0605277	3.66421e-09	rs189017081	8195	GCST90200594	X-21467 levels	5.47935	34.7945	0.0042289
11	63369912	G	A	0.631479	-0.0923181	0.0159912	7.7845e-09	rs10897407	8195	GCST90200594	X-21467 levels	1.44762	33.3282	0.0040514
12	21116170	T	C	0.21646	-0.169366	0.0185582	7.09295e-20	rs7976818	8195	GCST90200594	X-21467 levels	1.68	83.2877	0.0100634
12	21208653	G	T	0.166055	0.42818	0.0201222	1.77985e-100	rs12318075	8195	GCST90200594	X-21467 levels	1.82159	452.795	0.0523717
16	20942248	C	T	0.0462431	-0.172818	0.0364215	2.08552e-06	rs382339	8195	GCST90200594	X-21467 levels	3.2971	22.5145	0.00274049
19	44207352	A	G	0.00562072	0.480589	0.103534	3.45326e-06	rs139865061	8195	GCST90200594	X-21467 levels	9.37254	21.5467	0.002623
19	48599461	A	G	0.0153404	-0.314337	0.0632951	6.82725e-07	rs117988024	8195	GCST90200594	X-21467 levels	5.72987	24.6633	0.00300125
22	27556647	C	T	0.492135	0.083021	0.0157316	1.31062e-07	rs4820765	8195	GCST90200594	X-21467 levels	1.42412	27.8503	0.00338777
											X-21467 levels			0.159299
2	123964512	C	G	0.0265344	-0.235069	0.0468487	5.23191e-07	rs72843776	8263	GCST90200618	X-23782 levels	4.2586	25.1765	0.00303838
2	233759924	T	C	0.324067	0.0834006	0.0158813	1.50859e-07	rs887829	8263	GCST90200618	X-23782 levels	1.44363	27.5782	0.00332726
4	91973653	C	T	0.945611	0.171987	0.0329924	1.85887e-07	rs1580550	8263	GCST90200618	X-23782 levels	2.99904	27.1746	0.00327872
4	152378000	A	C	0.0267451	-0.223944	0.0471357	2.02364e-06	rs78052874	8263	GCST90200618	X-23782 levels	4.28468	22.5725	0.00272497
6	9150611	T	G	0.0726165	-0.144715	0.0292995	7.84571e-07	rs12209735	8263	GCST90200618	X-23782 levels	2.66336	24.3953	0.00294438
9	111683067	T	C	0.40586	0.0724916	0.0152291	1.93514e-06	rs7040332	8263	GCST90200618	X-23782 levels	1.38434	22.6583	0.0027353
10	3308072	C	T	0.0302883	0.218655	0.043584	5.25188e-07	rs117676889	8263	GCST90200618	X-23782 levels	3.96183	25.1689	0.00303746
13	30482631	G	T	0.275232	0.0795028	0.0169194	2.6153e-06	rs9551925	8263	GCST90200618	X-23782 levels	1.53799	22.0798	0.00266565
17	1715954	A	G	0.703947	0.0814206	0.0162995	5.87499e-07	rs1075485	8263	GCST90200618	X-23782 levels	1.48164	24.9528	0.00301146
17	64534788	A	C	0.025447	0.222727	0.048091	3.63255e-06	rs117353725	8263	GCST90200618	X-23782 levels	4.37152	21.4495	0.00258976
20	7679441	G	A	0.515282	-0.0687629	0.0149421	4.18535e-06	rs4607006	8263	GCST90200618	X-23782 levels	1.35825	21.178	0.00255706
21	39201944	A	G	0.0208939	-0.241725	0.0517426	2.98731e-06	rs80053496	8263	GCST90200618	X-23782 levels	4.70346	21.8246	0.00263492
											X-23782 levels			0.0345453
2	3845211	G	A	0.566015	-0.0834117	0.0177457	2.59669e-06	rs10187912	6251	GCST90200639	X-24757 levels	1.40303	22.0937	0.0035231
2	33226509	C	G	0.0279115	0.248243	0.0540442	4.3624e-06	rs57119251	6251	GCST90200639	X-24757 levels	4.27291	21.0987	0.00336497
2	210675783	A	C	0.318554	0.126163	0.0192863	6.08799e-11	rs1047891	6251	GCST90200639	X-24757 levels	1.52484	42.7924	0.0068013
3	143206674	C	G	0.119279	0.135788	0.0280234	1.26282e-06	rs17470240	6251	GCST90200639	X-24757 levels	2.21562	23.4791	0.00374319
4	69488555	C	T	0.0289668	0.26691	0.0527421	4.17786e-07	rs41297405	6251	GCST90200639	X-24757 levels	4.16996	25.6103	0.00408158
6	70029736	G	A	0.0469201	-0.214735	0.0424908	4.33351e-07	rs117626851	6251	GCST90200639	X-24757 levels	3.35946	25.5397	0.00407037
7	36615517	G	A	0.638576	0.0871825	0.019039	4.66889e-06	rs2727814	6251	GCST90200639	X-24757 levels	1.50529	20.9686	0.0033443
8	21166711	T	C	0.351312	0.0858973	0.0185328	3.57124e-06	rs1010603	6251	GCST90200639	X-24757 levels	1.46526	21.4821	0.00342591
8	79396780	T	A	0.0680426	0.162582	0.0352945	4.09602e-06	rs75465128	6251	GCST90200639	X-24757 levels	2.7905	21.2193	0.00338414
11	32055919	A	T	0.0166344	0.351561	0.0698855	4.89126e-07	rs16922750	6251	GCST90200639	X-24757 levels	5.52538	25.3062	0.00403331
16	65594992	A	G	0.0660013	-0.171504	0.0358716	1.74383e-06	rs72782472	6251	GCST90200639	X-24757 levels	2.83613	22.8585	0.00364461
19	9021098	G	C	0.0165804	0.320311	0.0700748	4.85444e-06	rs141184063	6251	GCST90200639	X-24757 levels	5.54034	20.8939	0.00333242
											X-24757 levels			0.0467492
1	171269020	A	G	0.373909	-0.203531	0.016684	3.14084e-34	rs10912697	7477	GCST90200650	X-25109 levels	1.44266	148.82	0.0195204
1	241013571	A	G	0.23762	-0.0885573	0.0193129	4.5313e-06	rs546547	7477	GCST90200650	X-25109 levels	1.66998	21.0259	0.00280493
2	64993776	C	T	0.428658	-0.0766753	0.0159964	1.64068e-06	rs2160387	7477	GCST90200650	X-25109 levels	1.3832	22.9756	0.00306424
3	46747140	C	A	0.0170653	0.292465	0.0614358	1.9311e-06	rs140679964	7477	GCST90200650	X-25109 levels	5.31233	22.6623	0.00302259
4	19536181	G	C	0.0900979	0.130513	0.0278517	2.78605e-06	rs4128207	7477	GCST90200650	X-25109 levels	2.40833	21.9586	0.002929
5	6773497	G	A	0.0313256	-0.215652	0.0457723	2.45998e-06	rs112054972	7477	GCST90200650	X-25109 levels	3.95791	22.1974	0.00296076
8	33918375	G	T	0.127955	0.11208	0.0237383	2.34113e-06	rs11782416	7477	GCST90200650	X-25109 levels	2.05264	22.2924	0.00297339
8	91074801	A	C	0.0161593	0.287628	0.0629805	4.94917e-06	rs144533375	7477	GCST90200650	X-25109 levels	5.4459	20.8569	0.00278246
9	86741988	C	T	0.068598	-0.15125	0.0315284	1.60837e-06	rs77140465	7477	GCST90200650	X-25109 levels	2.72625	23.0137	0.00306931
10	82188243	A	C	0.0432323	-0.196462	0.0387809	4.06367e-07	rs648899	7477	GCST90200650	X-25109 levels	3.35337	25.6638	0.00342154
16	58729926	A	T	0.553751	0.0999381	0.0159882	4.08487e-10	rs1424245	7477	GCST90200650	X-25109 levels	1.38249	39.0718	0.00519981
18	79255814	A	G	0.141399	-0.11365	0.0227741	6.02737e-07	rs8087087	7477	GCST90200650	X-25109 levels	1.96927	24.9033	0.00332048
19	47993093	A	G	0.372065	0.0759716	0.0166063	4.76508e-06	rs10420267	7477	GCST90200650	X-25109 levels	1.43594	20.9294	0.0027921
20	41660080	A	G	0.244651	0.0873412	0.0187621	3.23678e-06	rs6029767	7477	GCST90200650	X-25109 levels	1.62235	21.6708	0.00289073
20	60239370	C	T	0.294134	0.0812578	0.0177766	4.85286e-06	rs1535028	7477	GCST90200650	X-25109 levels	1.53714	20.8945	0.00278746
											X-25109 levels			0.0635392
1	5216718	C	T	0.00216601	0.842005	0.177076	1.98406e-06	rs370442513	7174	GCST90200652	X-24949 levels	14.9982	22.6105	0.0031427
1	46932824	G	A	0.137315	0.340914	0.0236166	3.10059e-47	rs1126742	7174	GCST90200652	X-24949 levels	2.00031	208.379	0.0282342
1	47561947	A	G	0.0357342	0.219044	0.0437525	5.54481e-07	rs17103464	7174	GCST90200652	X-24949 levels	3.70581	25.0644	0.00348258
1	119792730	T	C	0.697605	-0.0935602	0.0181063	2.37518e-07	rs1163549	7174	GCST90200652	X-24949 levels	1.53359	26.7007	0.0037091
1	204776115	C	T	0.00447866	-0.625174	0.121592	2.7246e-07	rs142437637	7174	GCST90200652	X-24949 levels	10.2988	26.4358	0.00367243
3	87196355	T	C	0.381916	-0.079333	0.016953	2.87439e-06	rs2087265	7174	GCST90200652	X-24949 levels	1.43591	21.8985	0.00304404
3	112462611	C	T	0.278163	0.0880056	0.0188581	3.06044e-06	rs2971207	7174	GCST90200652	X-24949 levels	1.59727	21.7783	0.00302739
4	110435376	T	C	0.148496	-0.111352	0.0235758	2.32195e-06	rs9942210	7174	GCST90200652	X-24949 levels	1.99686	22.3081	0.0031008
6	25808841	G	A	0.563145	0.181747	0.0165097	3.47713e-28	rs1177442	7174	GCST90200652	X-24949 levels	1.39836	121.187	0.0166165
6	154355311	A	G	0.0286195	-0.226469	0.0495274	4.81709e-06	rs58551900	7174	GCST90200652	X-24949 levels	4.19494	20.9087	0.00290685
7	16722400	T	C	0.512179	0.0769663	0.0167532	4.34587e-06	rs1144629	7174	GCST90200652	X-24949 levels	1.41899	21.106	0.0029342
9	16308276	G	T	0.4685	0.0806246	0.0167711	1.52951e-06	rs9407747	7174	GCST90200652	X-24949 levels	1.4205	23.1106	0.00321199
10	45598965	A	C	0.00686275	0.460878	0.100076	4.11887e-06	rs143443772	7174	GCST90200652	X-24949 levels	8.47638	21.2086	0.00294842
11	100567508	G	A	0.170529	-0.104581	0.0221041	2.23092e-06	rs11224286	7174	GCST90200652	X-24949 levels	1.87221	22.3851	0.00311147
11	114259304	A	G	0.137202	-0.123423	0.0239825	2.6557e-07	rs10891638	7174	GCST90200652	X-24949 levels	2.03131	26.4852	0.00367927
12	21232670	G	A	0.173552	0.229663	0.0214037	7.35719e-27	rs7969341	7174	GCST90200652	X-24949 levels	1.81288	115.134	0.0157997
12	129700503	G	A	0.0124267	0.361774	0.0742389	1.09859e-06	rs151244831	7174	GCST90200652	X-24949 levels	6.288	23.7472	0.00330017
13	24165991	A	G	0.00767728	0.46235	0.0945197	1.00035e-06	rs73166318	7174	GCST90200652	X-24949 levels	8.00577	23.9275	0.00332514
17	6437947	C	T	0.962027	0.207105	0.0440152	2.53498e-06	rs4796493	7174	GCST90200652	X-24949 levels	3.72806	22.1399	0.00307749
18	72321139	C	G	0.0150245	-0.310833	0.066859	3.33423e-06	rs116988701	7174	GCST90200652	X-24949 levels	5.66292	21.614	0.0030046
											X-24949 levels			0.115329
1	51986809	T	G	0.0502974	-0.166812	0.0360328	3.66658e-06	rs55680595	7916	GCST90200658	X-25265 levels	3.20591	21.4318	0.00270077
2	129086975	G	A	0.0131262	0.314496	0.068723	4.73307e-06	rs185287600	7916	GCST90200658	X-25265 levels	6.11442	20.9424	0.00263926
2	215587531	A	G	0.0167573	-0.304716	0.0611548	6.27026e-07	rs16854466	7916	GCST90200658	X-25265 levels	5.44106	24.8273	0.00312733
3	30367	T	C	0.0113564	0.340052	0.0744344	4.91277e-06	rs1516319	7916	GCST90200658	X-25265 levels	6.62257	20.871	0.00263029
3	8609135	C	T	0.28528	-0.0813214	0.0176349	3.99987e-06	rs7640215	7916	GCST90200658	X-25265 levels	1.56901	21.2649	0.0026798
3	198072067	G	A	0.409893	-0.0739002	0.0161107	4.49576e-06	rs4030335	7916	GCST90200658	X-25265 levels	1.4334	21.0408	0.00265163
5	129804160	C	T	0.00933333	0.418584	0.0824352	3.81954e-07	rs192584858	7916	GCST90200658	X-25265 levels	7.33442	25.7834	0.00324737
7	123162257	C	T	0.234423	-0.0914136	0.018683	9.93678e-07	rs73217772	7916	GCST90200658	X-25265 levels	1.66226	23.9402	0.00301593
8	142182514	A	G	0.018808	-0.31044	0.0580542	8.92187e-08	rs117391602	7916	GCST90200658	X-25265 levels	5.16519	28.5949	0.00360019
10	62819222	T	G	0.414603	0.0821896	0.0161526	3.6126e-07	rs648746	7916	GCST90200658	X-25265 levels	1.43713	25.891	0.00326088
12	125520473	G	A	0.437048	-0.0751268	0.0160484	2.85107e-06	rs849346	7916	GCST90200658	X-25265 levels	1.42786	21.9142	0.0027614
15	67787086	T	A	0.327628	0.07849	0.0168282	3.09842e-06	rs4238411	7916	GCST90200658	X-25265 levels	1.49724	21.7547	0.00274135
15	96325875	T	C	0.0466692	-0.17823	0.0369449	1.40558e-06	rs117049489	7916	GCST90200658	X-25265 levels	3.28706	23.273	0.00293212
17	30685470	A	G	0.0159426	-0.309693	0.0635155	1.0833e-06	rs138044297	7916	GCST90200658	X-25265 levels	5.6511	23.7741	0.00299505
19	9472876	T	C	0.000632271	1.44675	0.313296	3.87736e-06	rs149251765	7916	GCST90200658	X-25265 levels	27.8745	21.3244	0.00268728
19	30112380	T	C	0.0134361	-0.316074	0.0681082	3.47131e-06	rs117089276	7916	GCST90200658	X-25265 levels	6.05972	21.5367	0.00271395
											X-25265 levels			0.0463846
2	72974951	T	G	0.0108352	0.355445	0.0735442	1.34435e-06	rs145682131	8271	GCST90200679	N-acetylarginine levels	6.68848	23.3587	0.00281689
2	73023382	T	G	0.0369607	0.276098	0.0408125	1.33269e-11	rs72848112	8271	GCST90200679	N-acetylarginine levels	3.71169	45.7657	0.00550415
2	73181370	T	A	0.0374587	0.340889	0.0402894	2.65049e-17	rs149251158	8271	GCST90200679	N-acetylarginine levels	3.66412	71.5887	0.00858317
2	73544259	C	T	0.369208	0.661281	0.0140768	4.94065645841247e-324	rs13399087	8271	GCST90200679	N-acetylarginine levels	1.28022	2206.81	0.210657
5	103289316	T	C	0.0314282	0.205338	0.0438389	2.8144e-06	rs6890387	8271	GCST90200679	N-acetylarginine levels	3.98693	21.9391	0.00264616
5	110427107	T	G	0.0115558	0.327819	0.0712954	4.26494e-06	rs142393017	8271	GCST90200679	N-acetylarginine levels	6.48396	21.142	0.00255025
6	131552842	A	G	0.0315304	0.208022	0.0436732	1.90581e-06	rs73542824	8271	GCST90200679	N-acetylarginine levels	3.97186	22.6876	0.00273619
6	160093251	G	A	0.0751543	-0.134489	0.028708	2.80363e-06	rs80254170	8271	GCST90200679	N-acetylarginine levels	2.61085	21.9466	0.00264706
6	160143444	G	C	0.175129	-0.109365	0.0201572	5.7757e-08	rs662138	8271	GCST90200679	N-acetylarginine levels	1.8332	29.4372	0.00354732
10	59707424	T	G	0.769646	0.152433	0.0185038	1.75208e-16	rs1171617	8271	GCST90200679	N-acetylarginine levels	1.68283	67.8635	0.00814017
10	89629981	A	G	0.254876	0.0827899	0.0177933	3.27325e-06	rs927907	8271	GCST90200679	N-acetylarginine levels	1.61821	21.6492	0.00261128
11	49742795	A	G	0.0956824	0.135854	0.025818	1.42515e-07	rs138144277	8271	GCST90200679	N-acetylarginine levels	2.34802	27.6885	0.0033373
11	134279180	G	A	0.285812	0.0791799	0.0169767	3.10076e-06	rs3132810	8271	GCST90200679	N-acetylarginine levels	1.54395	21.7532	0.00262379
12	120978847	C	A	0.317503	0.0794495	0.0165522	1.58717e-06	rs1169288	8271	GCST90200679	N-acetylarginine levels	1.50534	23.0394	0.00277849
14	20983893	G	T	0.017327	0.300319	0.0588532	3.34593e-07	rs111658339	8271	GCST90200679	N-acetylarginine levels	5.35241	26.0391	0.00313911
14	22813127	A	G	0.0198451	0.299824	0.0545966	3.9827e-08	rs11568438	8271	GCST90200679	N-acetylarginine levels	4.96529	30.1579	0.00363385
17	19538723	T	A	0.393038	0.107413	0.0158065	1.07919e-11	rs2453583	8271	GCST90200679	N-acetylarginine levels	1.43752	46.1788	0.00555355
											N-acetylarginine levels			0.273506
1	75751484	A	G	0.308159	0.0908053	0.0159521	1.25296e-08	rs4646961	8262	GCST90200707	Glycine levels	1.44997	32.4031	0.00390757
2	210435778	T	C	0.0457576	0.165661	0.0356436	3.3565e-06	rs74561492	8262	GCST90200707	Glycine levels	3.23984	21.6012	0.00260833
2	210675783	A	C	0.308122	0.574475	0.0149118	4.94065645841247e-324	rs1047891	8262	GCST90200707	Glycine levels	1.35542	1484.16	0.152313
3	126190826	C	T	0.424784	0.0849393	0.0152422	2.50902e-08	rs1992855	8262	GCST90200707	Glycine levels	1.38545	31.0543	0.00374552
4	153713963	G	T	0.617841	-0.0764736	0.0154154	7.01809e-07	rs6535947	8262	GCST90200707	Glycine levels	1.40119	24.6101	0.00297058
7	56023185	G	C	0.753909	0.0945722	0.0173335	4.86894e-08	rs13241866	8262	GCST90200707	Glycine levels	1.57554	29.7683	0.00359097
8	9324101	A	G	0.901674	-0.121518	0.0251811	1.39481e-06	rs2126263	8262	GCST90200707	Glycine levels	2.28885	23.288	0.00281144
9	6540540	C	T	0.291126	-0.120226	0.016222	1.25071e-13	rs2297442	8262	GCST90200707	Glycine levels	1.47451	54.9273	0.00660586
12	5488215	C	T	0.502534	-0.0694304	0.0151773	4.7711e-06	rs4930767	8262	GCST90200707	Glycine levels	1.37955	20.9272	0.00252715
12	130606816	A	G	0.578755	-0.0696104	0.014977	3.35454e-06	rs10848157	8262	GCST90200707	Glycine levels	1.36134	21.6022	0.00260846
13	45461735	C	T	0.194708	-0.0903605	0.0188332	1.60302e-06	rs11842416	8262	GCST90200707	Glycine levels	1.71185	23.0202	0.0027792
16	81110033	A	G	0.915934	0.126487	0.0267533	2.26849e-06	rs4889235	8262	GCST90200707	Glycine levels	2.43176	22.3531	0.00269888
19	14989265	T	A	0.600382	-0.0766582	0.0151755	4.38486e-07	rs34962409	8262	GCST90200707	Glycine levels	1.37939	25.5171	0.00307972
											Glycine levels			0.192247
1	33593311	C	T	0.0483614	0.163198	0.0351935	3.53239e-06	rs16835654	8161	GCST90200710	X-13431 levels	3.17932	21.5033	0.0026286
1	75619841	C	T	0.0355158	-0.230507	0.0410357	1.94029e-08	rs76596883	8161	GCST90200710	X-13431 levels	3.70709	31.5533	0.0038524
1	151950037	G	A	0.316848	0.2386	0.0162047	4.50973e-49	rs16833670	8161	GCST90200710	X-13431 levels	1.4639	216.8	0.0258841
2	177253037	T	C	0.891228	0.111431	0.0244046	4.97144e-06	rs4243387	8161	GCST90200710	X-13431 levels	2.20467	20.8482	0.00254873
2	209255754	G	A	0.0371688	0.19648	0.0399665	8.82766e-07	rs79923488	8161	GCST90200710	X-13431 levels	3.6105	24.1682	0.0029534
2	210142563	C	T	0.432309	0.564996	0.0140501	4.94065645841247e-324	rs12612970	8161	GCST90200710	X-13431 levels	1.26926	1617.08	0.165412
2	210656064	C	T	0.0899594	-0.160828	0.0266297	1.54687e-09	rs13010236	8161	GCST90200710	X-13431 levels	2.40568	36.4746	0.00445058
2	210751650	T	G	0.0212244	0.251971	0.0528149	1.83466e-06	rs115395000	8161	GCST90200710	X-13431 levels	4.77121	22.7608	0.0027819
6	34503548	T	C	0.0596302	-0.147801	0.0322942	4.72357e-06	rs116779278	8161	GCST90200710	X-13431 levels	2.9174	20.9462	0.00256068
8	15756628	C	T	0.0348708	-0.206986	0.0415277	6.21893e-07	rs1421237	8161	GCST90200710	X-13431 levels	3.75154	24.8431	0.00303563
9	121280540	T	C	0.0228277	0.247412	0.0513354	1.43899e-06	rs112432725	8161	GCST90200710	X-13431 levels	4.63755	23.2278	0.00283881
10	1620355	A	C	0.0629785	-0.147655	0.0313812	2.53609e-06	rs72766721	8161	GCST90200710	X-13431 levels	2.83492	22.139	0.0027061
10	24967740	C	T	0.01374	0.308439	0.0658709	2.83424e-06	rs140483138	8161	GCST90200710	X-13431 levels	5.95066	21.9256	0.00268009
10	62601754	A	G	0.0472873	0.171305	0.0358409	1.75646e-06	rs75980020	8161	GCST90200710	X-13431 levels	3.2378	22.8445	0.0027921
16	10117874	A	T	0.0163551	-0.283576	0.0602405	2.509e-06	rs79474310	8161	GCST90200710	X-13431 levels	5.44202	22.1596	0.00270861
18	27079999	A	G	0.0127197	-0.308906	0.0673077	4.44392e-06	rs78935053	8161	GCST90200710	X-13431 levels	6.08046	21.0631	0.00257494
19	45164469	A	G	0.00923645	-0.378762	0.0799438	2.15991e-06	rs117989866	8161	GCST90200710	X-13431 levels	7.22198	22.4473	0.00274368
19	56026084	C	A	0.42938	0.0726219	0.0153637	2.28012e-06	rs879523	8161	GCST90200710	X-13431 levels	1.38793	22.3431	0.00273098
21	26967601	G	A	0.0205875	0.244382	0.0534674	4.86141e-06	rs116872586	8161	GCST90200710	X-13431 levels	4.83015	20.8911	0.00255395
											X-13431 levels			0.240437
3	86237809	G	A	0.575345	0.0771479	0.0153551	5.05351e-07	rs4263293	8244	GCST90200711	X-19141 levels	1.39419	25.2431	0.00305339
3	108513813	A	G	0.0262582	-0.234799	0.0474689	7.561e-07	rs62266362	8244	GCST90200711	X-19141 levels	4.31001	24.4666	0.00295974
4	68365928	T	G	0.268477	-0.122973	0.0173304	1.28608e-12	rs4860931	8244	GCST90200711	X-19141 levels	1.57354	50.3503	0.0060719
4	68441056	G	T	0.268401	0.200586	0.0170793	7.54455e-32	rs34041362	8244	GCST90200711	X-19141 levels	1.55074	137.931	0.0164597
4	68505337	G	A	0.416731	0.586506	0.0147187	4.94065645841247e-324	rs148531523	8244	GCST90200711	X-19141 levels	1.33641	1587.84	0.161532
4	69437273	C	T	0.663703	0.0798281	0.0162171	8.54684e-07	rs2245339	8244	GCST90200711	X-19141 levels	1.47246	24.2307	0.00293128
4	70369706	A	G	0.0555082	-0.154334	0.0336678	4.56153e-06	rs62322482	8244	GCST90200711	X-19141 levels	3.05692	21.0133	0.00254305
4	184371831	T	C	0.0107173	0.346448	0.0742559	3.07729e-06	rs143078878	8244	GCST90200711	X-19141 levels	6.74217	21.7678	0.00263412
6	721497	C	T	0.0538059	0.161741	0.0340343	2.01115e-06	rs73385432	8244	GCST90200711	X-19141 levels	3.09019	22.5843	0.00273266
6	25798704	A	G	0.554657	-0.334282	0.0148709	6.66532e-112	rs1165215	8244	GCST90200711	X-19141 levels	1.35023	505.303	0.0577667
6	26399358	T	C	0.0597305	-0.146892	0.0318458	3.97698e-06	rs6901118	8244	GCST90200711	X-19141 levels	2.89149	21.2761	0.00257478
6	30946775	C	T	0.203157	-0.0935712	0.019034	8.83257e-07	rs3130781	8244	GCST90200711	X-19141 levels	1.72822	24.1671	0.00292361
7	33507592	C	T	0.015181	0.291163	0.0620794	2.72987e-06	rs144611344	8244	GCST90200711	X-19141 levels	5.63659	21.9977	0.00266187
8	29752529	A	G	0.0245294	-0.229564	0.0485912	2.30803e-06	rs76991948	8244	GCST90200711	X-19141 levels	4.41191	22.3199	0.00270076
17	75960987	A	T	0.0569597	-0.158967	0.0327588	1.2182e-06	rs112696717	8244	GCST90200711	X-19141 levels	2.97438	23.5482	0.00284896
18	43818596	C	T	0.0352233	0.213708	0.041086	1.97694e-07	rs71356431	8244	GCST90200711	X-19141 levels	3.73046	27.0554	0.00327188
											X-19141 levels			0.275667
2	15553049	T	C	0.00397	-0.744179	0.162958	4.95489e-06	rs182930932	4561	GCST90200720	Adenosine 5\'-diphosphate (ADP) to pantothenate ratio	11.0054	20.8547	0.00455357
5	62864791	T	C	0.00571806	0.629614	0.13582	3.55796e-06	rs13357078	4561	GCST90200720	Adenosine 5\'-diphosphate (ADP) to pantothenate ratio	9.17263	21.4893	0.00469148
7	76710495	T	C	0.0243688	0.308444	0.0657721	2.73749e-06	rs28537085	4561	GCST90200720	Adenosine 5\'-diphosphate (ADP) to pantothenate ratio	4.44193	21.9922	0.00480076
10	122384116	T	C	0.0693102	-0.188636	0.0399	2.27053e-06	rs77506352	4561	GCST90200720	Adenosine 5\'-diphosphate (ADP) to pantothenate ratio	2.69465	22.3513	0.00487876
15	54280669	T	C	0.0860656	-0.175771	0.0365585	1.52502e-06	rs539218865	4561	GCST90200720	Adenosine 5\'-diphosphate (ADP) to pantothenate ratio	2.46898	23.1163	0.00504489
16	4400990	T	C	0.0205343	0.332282	0.0721128	4.06938e-06	rs11645759	4561	GCST90200720	Adenosine 5\'-diphosphate (ADP) to pantothenate ratio	4.87015	21.2319	0.00463555
20	33334315	T	C	0.460287	0.0981985	0.0206312	1.93864e-06	rs4911325	4561	GCST90200720	Adenosine 5\'-diphosphate (ADP) to pantothenate ratio	1.39333	22.6548	0.00494468
											Adenosine 5\'-diphosphate (ADP) to pantothenate ratio			0.0335497
2	210675783	A	C	0.304778	0.45942	0.0154264	6.77628e-195	rs1047891	8167	GCST90200757	Glycine to alanine ratio	1.39411	886.933	0.0979827
3	126186309	G	C	0.529657	0.0775027	0.0150378	2.55165e-07	rs2364367	8167	GCST90200757	Glycine to alanine ratio	1.35899	26.5623	0.00324264
4	93887981	T	C	0.367343	0.0717983	0.0155228	3.73983e-06	rs7681151	8167	GCST90200757	Glycine to alanine ratio	1.40282	21.3938	0.00261334
4	179333243	A	G	0.760202	0.0860571	0.0173254	6.79603e-07	rs4241708	8167	GCST90200757	Glycine to alanine ratio	1.56572	24.6721	0.00301259
5	40193518	T	C	0.0717439	0.147469	0.0287402	2.88073e-07	rs66553670	8167	GCST90200757	Glycine to alanine ratio	2.59729	26.3282	0.00321416
5	61333669	T	C	0.0181695	-0.26072	0.0559038	3.10542e-06	rs140017489	8167	GCST90200757	Glycine to alanine ratio	5.05211	21.7503	0.00265677
5	100955449	C	A	0.00986882	0.346837	0.0755584	4.42579e-06	rs77811499	8167	GCST90200757	Glycine to alanine ratio	6.82832	21.071	0.00257401
6	41786838	T	C	0.260428	0.0784326	0.0169386	3.64941e-06	rs9381093	8167	GCST90200757	Glycine to alanine ratio	1.53077	21.4407	0.00261905
8	15421295	T	G	0.0213967	-0.243153	0.0517628	2.63427e-06	rs117848049	8167	GCST90200757	Glycine to alanine ratio	4.67788	22.066	0.00269523
11	109760747	G	T	0.0413279	0.184553	0.0376459	9.47024e-07	rs112514849	8167	GCST90200757	Glycine to alanine ratio	3.40211	24.0329	0.00293477
13	45285668	C	T	0.649632	-0.0751732	0.0158506	2.10988e-06	rs6561218	8167	GCST90200757	Glycine to alanine ratio	1.43244	22.4923	0.00274716
16	81110033	A	G	0.91575	0.140725	0.0267802	1.48159e-07	rs4889235	8167	GCST90200757	Glycine to alanine ratio	2.42017	27.6131	0.00337049
											Glycine to alanine ratio			0.129663
1	119724280	G	C	0.673698	-0.141162	0.016456	9.64155e-18	rs662602	8206	GCST90200758	Glycine to serine ratio	1.4907	73.5846	0.00888962
2	210362135	G	A	0.109107	-0.11597	0.0244822	2.16992e-06	rs73002547	8206	GCST90200758	Glycine to serine ratio	2.21777	22.4383	0.00272759
2	210675783	A	C	0.306588	0.453848	0.0158854	1.57833e-179	rs1047891	8206	GCST90200758	Glycine to serine ratio	1.43901	816.253	0.0904911
2	236123582	C	T	0.180629	0.092503	0.020001	3.74738e-06	rs34124418	8206	GCST90200758	Glycine to serine ratio	1.81183	21.3899	0.00260047
3	126190826	C	T	0.423507	0.123217	0.0156499	3.45297e-15	rs1992855	8206	GCST90200758	Glycine to serine ratio	1.41768	61.9895	0.00749934
5	168682254	G	A	0.806715	0.0897771	0.0193251	3.39047e-06	rs292488	8206	GCST90200758	Glycine to serine ratio	1.7506	21.5818	0.00262374
6	137551947	A	G	0.240514	-0.0864181	0.01834	2.45292e-06	rs9689119	8206	GCST90200758	Glycine to serine ratio	1.66137	22.203	0.00269905
7	82581135	A	G	0.195962	0.0984281	0.0193586	3.68686e-07	rs10269292	8206	GCST90200758	Glycine to serine ratio	1.75364	25.8518	0.00314122
9	6534080	T	C	0.24807	-0.0843062	0.0177259	1.97362e-06	rs55933544	8206	GCST90200758	Glycine to serine ratio	1.60574	22.6205	0.00274967
9	10228203	C	T	0.745368	0.0806486	0.0175915	4.55005e-06	rs4143460	8206	GCST90200758	Glycine to serine ratio	1.59356	21.0178	0.00255535
10	7405667	C	A	0.0445084	0.167901	0.0367512	4.91007e-06	rs12360187	8206	GCST90200758	Glycine to serine ratio	3.32918	20.872	0.00253767
11	132737246	G	A	0.328421	-0.0782905	0.0163006	1.56366e-06	rs34910457	8206	GCST90200758	Glycine to serine ratio	1.47662	23.0681	0.00280392
12	109245890	G	A	0.422142	0.0737158	0.0160601	4.43283e-06	rs10774628	8206	GCST90200758	Glycine to serine ratio	1.45484	21.0681	0.00256145
13	45461735	C	T	0.194696	-0.0941109	0.0193514	1.1547e-06	rs11842416	8206	GCST90200758	Glycine to serine ratio	1.75298	23.6513	0.00287461
15	58386598	C	T	0.0284285	-0.245303	0.0461495	1.06421e-07	rs12908733	8206	GCST90200758	Glycine to serine ratio	4.18054	28.2535	0.00343205
20	47727603	A	G	0.159012	0.111069	0.0218002	3.48961e-07	rs11905888	8206	GCST90200758	Glycine to serine ratio	1.97481	25.9576	0.00315404
											Glycine to serine ratio			0.143341
1	3387374	G	C	0.464743	-0.0705019	0.0148319	2.00013e-06	rs2065525	8256	GCST90200763	Phosphate to N-acetylneuraminate ratio	1.34766	22.5948	0.00272996
1	4873175	A	G	0.182724	-0.0923706	0.0191655	1.43828e-06	rs10489136	8256	GCST90200763	Phosphate to N-acetylneuraminate ratio	1.74143	23.2288	0.00280635
1	183135750	C	A	0.0131707	-0.486901	0.0637928	2.30178e-14	rs58423714	8256	GCST90200763	Phosphate to N-acetylneuraminate ratio	5.79638	58.2556	0.0070084
2	85899300	A	T	0.0214086	-0.234686	0.0504206	3.24675e-06	rs72842078	8256	GCST90200763	Phosphate to N-acetylneuraminate ratio	4.58134	21.665	0.00261791
2	101400724	T	C	0.809083	-0.08693	0.018616	3.01726e-06	rs4241207	8256	GCST90200763	Phosphate to N-acetylneuraminate ratio	1.6915	21.8055	0.00263485
3	16641564	A	G	0.142742	0.0955346	0.0208206	4.46522e-06	rs73146320	8256	GCST90200763	Phosphate to N-acetylneuraminate ratio	1.89181	21.054	0.00254428
4	71836025	G	A	0.210094	-0.0904714	0.0178105	3.78122e-07	rs55986203	8256	GCST90200763	Phosphate to N-acetylneuraminate ratio	1.61831	25.803	0.00311638
4	115784849	T	C	0.0156648	0.277191	0.0588257	2.45206e-06	rs116582827	8256	GCST90200763	Phosphate to N-acetylneuraminate ratio	5.34505	22.2036	0.00268283
5	11333069	A	C	0.00747357	-0.392025	0.0848273	3.81068e-06	rs75148797	8256	GCST90200763	Phosphate to N-acetylneuraminate ratio	7.70762	21.3578	0.00258089
6	34523236	G	A	0.0417677	-0.175161	0.0364118	1.5051e-06	rs73746675	8256	GCST90200763	Phosphate to N-acetylneuraminate ratio	3.30847	23.1414	0.00279583
6	129648445	C	T	0.052497	0.153897	0.0325357	2.24412e-06	rs139614101	8256	GCST90200763	Phosphate to N-acetylneuraminate ratio	2.95628	22.3738	0.00270334
7	95490939	T	C	0.0518015	0.165722	0.0326878	3.98151e-07	rs62467675	8256	GCST90200763	Phosphate to N-acetylneuraminate ratio	2.9701	25.7033	0.00310437
9	86000171	A	T	0.0104827	0.350723	0.0706914	7.00133e-07	rs138340445	8256	GCST90200763	Phosphate to N-acetylneuraminate ratio	6.4232	24.6147	0.00297329
10	124887103	G	A	0.609172	-0.0685775	0.0150155	4.94483e-06	rs11245408	8256	GCST90200763	Phosphate to N-acetylneuraminate ratio	1.36435	20.8585	0.00252071
11	5014959	T	C	0.0244302	0.221377	0.0473213	2.89451e-06	rs61880478	8256	GCST90200763	Phosphate to N-acetylneuraminate ratio	4.29973	21.8853	0.00264446
12	28992686	A	C	0.00904346	0.364199	0.0761538	1.73198e-06	rs78951587	8256	GCST90200763	Phosphate to N-acetylneuraminate ratio	6.91953	22.8715	0.0027633
14	77222538	A	G	0.155859	0.0930837	0.0201146	3.69798e-06	rs10400715	8256	GCST90200763	Phosphate to N-acetylneuraminate ratio	1.82766	21.4153	0.00258782
17	62821857	T	C	0.493491	0.0713956	0.0146021	1.01146e-06	rs4353533	8256	GCST90200763	Phosphate to N-acetylneuraminate ratio	1.32678	23.9063	0.00288796
18	58635988	T	C	0.285793	-0.078444	0.0160813	1.07192e-06	rs72958660	8256	GCST90200763	Phosphate to N-acetylneuraminate ratio	1.46119	23.7945	0.0028745
											Phosphate to N-acetylneuraminate ratio			0.0565774
1	21563893	A	G	0.784837	-0.107967	0.0188124	9.51626e-09	rs1256335	8205	GCST90200766	Phosphate to phosphoethanolamine ratio	1.70405	32.9377	0.00399927
3	56827194	G	A	0.568636	-0.0801861	0.0156392	2.94014e-07	rs9861033	8205	GCST90200766	Phosphate to phosphoethanolamine ratio	1.41662	26.2887	0.00319453
4	5444165	T	C	0.0307817	-0.23508	0.0449964	1.74694e-07	rs530369079	8205	GCST90200766	Phosphate to phosphoethanolamine ratio	4.07584	27.2945	0.00331635
11	60155835	A	C	0.013841	-0.321215	0.0652474	8.52152e-07	rs78763495	8205	GCST90200766	Phosphate to phosphoethanolamine ratio	5.9102	24.2362	0.00294585
11	123459076	T	G	0.0227051	-0.249106	0.0519987	1.66269e-06	rs79114739	8205	GCST90200766	Phosphate to phosphoethanolamine ratio	4.71012	22.95	0.00278996
13	109672583	C	T	0.0151922	0.301092	0.0632411	1.92625e-06	rs77363810	8205	GCST90200766	Phosphate to phosphoethanolamine ratio	5.72847	22.6673	0.00275568
20	60692101	C	G	0.131717	0.103669	0.0226972	4.93606e-06	rs6101020	8205	GCST90200766	Phosphate to phosphoethanolamine ratio	2.05595	20.8619	0.00253675
											Phosphate to phosphoethanolamine ratio			0.0215384
1	106641270	A	G	0.0764198	0.137406	0.0291735	2.47779e-06	rs116536066	8110	GCST90200807	Carnitine to ergothioneine ratio	2.62724	22.1837	0.00272856
3	25363159	T	G	0.027596	-0.213702	0.0467546	4.86044e-06	rs35634760	8110	GCST90200807	Carnitine to ergothioneine ratio	4.21051	20.8914	0.00257002
3	32830821	A	T	0.498207	0.0720298	0.0155649	3.69722e-06	rs2049011	8110	GCST90200807	Carnitine to ergothioneine ratio	1.40171	21.4157	0.00263434
3	175953365	T	C	0.225836	0.08875	0.0188958	2.64244e-06	rs9829222	8110	GCST90200807	Carnitine to ergothioneine ratio	1.70167	22.06	0.00271339
5	27837487	A	C	0.343645	-0.0772274	0.0164901	2.82357e-06	rs10062061	8110	GCST90200807	Carnitine to ergothioneine ratio	1.48502	21.9329	0.0026978
5	79015054	C	G	0.292291	-0.0790368	0.0170841	3.72175e-06	rs6859544	8110	GCST90200807	Carnitine to ergothioneine ratio	1.53852	21.403	0.00263279
5	122821494	T	C	0.0151927	0.289738	0.0624836	3.53453e-06	rs146561862	8110	GCST90200807	Carnitine to ergothioneine ratio	5.62699	21.502	0.00264493
5	132325463	C	T	0.621233	-0.186668	0.0158025	3.36335e-32	rs273913	8110	GCST90200807	Carnitine to ergothioneine ratio	1.4231	139.537	0.0169186
6	110438805	G	A	0.240672	-0.205876	0.017799	6.07624e-31	rs12210538	8110	GCST90200807	Carnitine to ergothioneine ratio	1.6029	133.789	0.016233
8	28304355	C	A	0.0281481	0.221277	0.0465388	1.98759e-06	rs76584991	8110	GCST90200807	Carnitine to ergothioneine ratio	4.19108	22.607	0.00278048
10	19714634	T	A	0.0706852	-0.147783	0.0303053	1.07999e-06	rs75173598	8110	GCST90200807	Carnitine to ergothioneine ratio	2.72916	23.78	0.00292433
10	59709332	T	C	0.771049	0.1335	0.0187625	1.1171e-12	rs1171615	8110	GCST90200807	Carnitine to ergothioneine ratio	1.68967	50.6269	0.00620532
10	130485166	A	T	0.78521	-0.0887129	0.0187336	2.18518e-06	rs10829750	8110	GCST90200807	Carnitine to ergothioneine ratio	1.68706	22.4249	0.00275815
17	45238180	A	G	0.147852	0.0999018	0.0218804	4.9758e-06	rs1133458	8110	GCST90200807	Carnitine to ergothioneine ratio	1.97045	20.8466	0.00256453
17	73815449	T	C	0.0860564	-0.126689	0.0277222	4.87803e-06	rs117602803	8110	GCST90200807	Carnitine to ergothioneine ratio	2.49654	20.8844	0.00256916
21	39134123	A	G	0.313759	-0.0853184	0.0166238	2.86232e-07	rs2836911	8110	GCST90200807	Carnitine to ergothioneine ratio	1.49707	26.3405	0.00323819
											Carnitine to ergothioneine ratio			0.0748136
1	15004371	G	A	0.0249724	-0.222531	0.0479409	3.45433e-06	rs76683575	8184	GCST90200812	Glutamate to kynurenine ratio	4.337	21.5461	0.00262644
3	131756467	A	C	0.0280871	0.205992	0.0449515	4.59379e-06	rs75223233	8184	GCST90200812	Glutamate to kynurenine ratio	4.06656	20.9997	0.00256
4	179430265	T	G	0.133526	0.109173	0.0222666	9.43852e-07	rs72702103	8184	GCST90200812	Glutamate to kynurenine ratio	2.01436	24.0393	0.00292947
5	36638487	A	G	0.0320544	-0.265376	0.042679	5.03647e-10	rs62354638	8184	GCST90200812	Glutamate to kynurenine ratio	3.86098	38.6629	0.00470314
5	67930431	T	C	0.0119617	0.316996	0.0681429	3.28842e-06	rs185393977	8184	GCST90200812	Glutamate to kynurenine ratio	6.16458	21.6405	0.00263791
5	177469411	A	G	0.0533243	-0.155467	0.0333238	3.0812e-06	rs2029164	8184	GCST90200812	Glutamate to kynurenine ratio	3.01465	21.7654	0.0026531
7	53931477	A	G	0.116744	0.109988	0.0232394	2.21419e-06	rs59194588	8184	GCST90200812	Glutamate to kynurenine ratio	2.10236	22.3996	0.0027302
8	19389257	C	G	0.324184	-0.0746533	0.0161832	3.96871e-06	rs62493851	8184	GCST90200812	Glutamate to kynurenine ratio	1.46402	21.2799	0.00259407
8	54527508	T	C	0.190596	0.0906589	0.0189184	1.65047e-06	rs10104997	8184	GCST90200812	Glutamate to kynurenine ratio	1.71146	22.9642	0.00279882
9	101190834	G	A	0.914239	0.128419	0.0271382	2.22287e-06	rs2567309	8184	GCST90200812	Glutamate to kynurenine ratio	2.45507	22.3922	0.00272929
10	114009013	A	C	0.347705	-0.0790972	0.0159927	7.58212e-07	rs2480790	8184	GCST90200812	Glutamate to kynurenine ratio	1.44679	24.4612	0.00298073
11	69963621	C	T	0.0152536	0.306466	0.0614415	6.10269e-07	rs146456494	8184	GCST90200812	Glutamate to kynurenine ratio	5.55833	24.8795	0.00303154
12	66944523	A	G	0.074122	-0.134808	0.0287273	2.69633e-06	rs12099786	8184	GCST90200812	Glutamate to kynurenine ratio	2.59883	22.0212	0.0026842
13	113071444	A	T	0.211702	0.0862869	0.0183216	2.48224e-06	rs9549656	8184	GCST90200812	Glutamate to kynurenine ratio	1.65747	22.1801	0.00270351
16	52641140	G	A	0.176274	-0.101751	0.019931	3.30523e-07	rs6498990	8184	GCST90200812	Glutamate to kynurenine ratio	1.80307	26.0627	0.00317525
16	87835368	G	C	0.281862	-0.0877798	0.0165352	1.10438e-07	rs7186542	8184	GCST90200812	Glutamate to kynurenine ratio	1.49586	28.1819	0.00343255
17	17835607	T	C	0.0373929	0.189519	0.0392617	1.3856e-06	rs77370813	8184	GCST90200812	Glutamate to kynurenine ratio	3.55183	23.3006	0.0028397
18	44632396	T	G	0.0524124	0.154901	0.0337111	4.32859e-06	rs111383346	8184	GCST90200812	Glutamate to kynurenine ratio	3.04969	21.1136	0.00257385
											Glutamate to kynurenine ratio			0.0523838
1	11182182	A	G	0.0248808	0.220351	0.0470847	2.87051e-06	rs12144048	8202	GCST90200813	Ornithine to glutamate ratio	4.26422	21.9013	0.00266378
2	136007504	G	C	0.148337	0.118469	0.0209639	1.59439e-08	rs1964459	8202	GCST90200813	Ornithine to glutamate ratio	1.89859	31.9349	0.00387939
4	11876331	T	G	0.130542	-0.10731	0.0221593	1.28116e-06	rs36088117	8202	GCST90200813	Ornithine to glutamate ratio	2.00685	23.4514	0.00285177
5	36638487	A	G	0.0316169	0.25016	0.042679	4.58887e-09	rs62354638	8202	GCST90200813	Ornithine to glutamate ratio	3.86522	34.3564	0.00417232
6	43419332	A	G	0.48076	-0.0694513	0.0147818	2.62156e-06	rs13191846	8202	GCST90200813	Ornithine to glutamate ratio	1.33871	22.0753	0.00268488
9	130976371	A	G	0.178996	0.0892292	0.0194636	4.5526e-06	rs12684730	8202	GCST90200813	Ornithine to glutamate ratio	1.76272	21.0169	0.00255648
11	32345847	C	T	0.0208944	-0.241467	0.0519837	3.39999e-06	rs72896032	8202	GCST90200813	Ornithine to glutamate ratio	4.7079	21.5765	0.00262438
12	77899380	T	C	0.115037	-0.107687	0.0234406	4.3473e-06	rs73142055	8202	GCST90200813	Ornithine to glutamate ratio	2.1229	21.1052	0.0025672
13	104711838	A	C	0.816229	-0.0917183	0.019925	4.16098e-06	rs323471	8202	GCST90200813	Ornithine to glutamate ratio	1.80451	21.1892	0.00257739
15	100537611	G	C	0.0427821	0.169094	0.036685	4.03906e-06	rs72761210	8202	GCST90200813	Ornithine to glutamate ratio	3.32237	21.2461	0.00258429
16	58505176	C	A	0.0188995	0.263201	0.0545062	1.37341e-06	rs61512806	8202	GCST90200813	Ornithine to glutamate ratio	4.93635	23.3176	0.00283554
21	16773378	A	G	0.0288086	0.202541	0.0442393	4.68758e-06	rs117225629	8202	GCST90200813	Ornithine to glutamate ratio	4.00653	20.9609	0.00254969
											Ornithine to glutamate ratio			0.0345471
1	176705968	A	G	0.0156704	-0.271181	0.058972	4.25586e-06	rs114685250	8272	GCST90200816	Alpha-ketoglutarate to aspartate ratio	5.36354	21.1459	0.00255042
3	56815721	C	T	0.609155	-0.15691	0.0151829	4.91005e-25	rs1354034	8272	GCST90200816	Alpha-ketoglutarate to aspartate ratio	1.38089	106.805	0.0127501
4	41463209	G	A	0.0399806	-0.195108	0.0378997	2.63277e-07	rs77525786	8272	GCST90200816	Alpha-ketoglutarate to aspartate ratio	3.447	26.502	0.00319436
5	67891496	A	G	0.0114865	0.35305	0.0704515	5.40784e-07	rs192220613	8272	GCST90200816	Alpha-ketoglutarate to aspartate ratio	6.4076	25.1126	0.0030274
5	172144180	G	A	0.246992	-0.0811968	0.0174335	3.20055e-06	rs35958063	8272	GCST90200816	Alpha-ketoglutarate to aspartate ratio	1.58559	21.6925	0.00261617
6	40340221	C	T	0.118042	0.107904	0.0231184	3.04987e-06	rs16893380	8272	GCST90200816	Alpha-ketoglutarate to aspartate ratio	2.10263	21.7851	0.00262731
6	101132434	C	A	0.976362	-0.229818	0.0494066	3.29424e-06	rs1928072	8272	GCST90200816	Alpha-ketoglutarate to aspartate ratio	4.49356	21.6371	0.0026095
8	18428253	T	C	0.297225	-0.0769045	0.0162397	2.18439e-06	rs949757	8272	GCST90200816	Alpha-ketoglutarate to aspartate ratio	1.47701	22.4258	0.00270437
8	144522536	G	T	0.497939	-0.069443	0.0151233	4.39462e-06	rs13277542	8272	GCST90200816	Alpha-ketoglutarate to aspartate ratio	1.37547	21.0845	0.00254304
11	26631555	A	G	0.771685	-0.0999695	0.0175993	1.34456e-08	rs7112236	8272	GCST90200816	Alpha-ketoglutarate to aspartate ratio	1.60067	32.2659	0.0038864
20	46607483	A	T	0.190765	0.0997208	0.0190427	1.63483e-07	rs6124828	8272	GCST90200816	Alpha-ketoglutarate to aspartate ratio	1.73194	27.423	0.003305
22	19114465	G	A	0.255588	0.0790079	0.0171213	3.93848e-06	rs712966	8272	GCST90200816	Alpha-ketoglutarate to aspartate ratio	1.55719	21.2945	0.0025683
											Alpha-ketoglutarate to aspartate ratio			0.0443824
1	75751484	A	G	0.308551	0.0786309	0.016528	1.96066e-06	rs4646961	8271	GCST90200826	Glycine to phosphate ratio	1.50314	22.6332	0.00272964
2	38445313	A	C	0.315828	-0.0783246	0.016629	2.47582e-06	rs10188280	8271	GCST90200826	Glycine to phosphate ratio	1.51233	22.1852	0.00267576
2	210675783	A	C	0.308392	0.521407	0.0157488	2.29719e-240	rs1047891	8271	GCST90200826	Glycine to phosphate ratio	1.43228	1096.12	0.117043
3	126189467	T	C	0.424726	0.0777352	0.0157926	8.55593e-07	rs9851577	8271	GCST90200826	Glycine to phosphate ratio	1.43626	24.2286	0.00292149
4	114444393	G	T	0.0127036	0.350521	0.0685502	3.16494e-07	rs76495658	8271	GCST90200826	Glycine to phosphate ratio	6.2343	26.1463	0.003152
4	153713963	G	T	0.617712	-0.0811601	0.0159664	3.71139e-07	rs6535947	8271	GCST90200826	Glycine to phosphate ratio	1.45206	25.8387	0.00311504
4	179771605	C	T	0.2591	-0.0865286	0.0177544	1.09554e-06	rs6833953	8271	GCST90200826	Glycine to phosphate ratio	1.61467	23.7524	0.00286424
7	56008905	C	T	0.755385	0.0847541	0.0180041	2.50789e-06	rs6951810	8271	GCST90200826	Glycine to phosphate ratio	1.63738	22.1605	0.00267278
8	9324101	A	G	0.901722	-0.119571	0.0261047	4.63983e-06	rs2126263	8271	GCST90200826	Glycine to phosphate ratio	2.37409	20.9804	0.00253082
9	6534080	T	C	0.247807	-0.114008	0.0178502	1.69227e-10	rs55933544	8271	GCST90200826	Glycine to phosphate ratio	1.62339	40.7929	0.00490901
9	8849933	A	G	0.167919	-0.0973552	0.0208393	2.98696e-06	rs12685098	8271	GCST90200826	Glycine to phosphate ratio	1.89523	21.8249	0.00263241
16	81110033	A	G	0.916016	0.130963	0.0277182	2.30346e-06	rs4889235	8271	GCST90200826	Glycine to phosphate ratio	2.52083	22.3238	0.00269242
19	14989848	C	G	0.640703	-0.0793671	0.0160831	8.0224e-07	rs9749620	8271	GCST90200826	Glycine to phosphate ratio	1.46268	24.3524	0.00293637
21	21936256	A	T	0.173605	0.0965897	0.0207686	3.30712e-06	rs9982607	8271	GCST90200826	Glycine to phosphate ratio	1.8888	21.6295	0.00260891
											Glycine to phosphate ratio			0.155484
1	22225320	C	T	0.518073	-0.0745831	0.0155538	1.62533e-06	rs2744738	8193	GCST90200853	Adenosine 5\'-monophosphate (AMP) to tyrosine ratio	1.40786	22.9936	0.00279933
3	8695451	G	A	0.0637596	-0.154412	0.0317836	1.18443e-06	rs60110084	8193	GCST90200853	Adenosine 5\'-monophosphate (AMP) to tyrosine ratio	2.8769	23.6024	0.00287322
6	34517343	G	A	0.975443	-0.232779	0.049887	3.06918e-06	rs2395568	8193	GCST90200853	Adenosine 5\'-monophosphate (AMP) to tyrosine ratio	4.51553	21.7727	0.00265108
8	94751263	T	C	0.236226	-0.0874203	0.0184074	2.04221e-06	rs13279344	8193	GCST90200853	Adenosine 5\'-monophosphate (AMP) to tyrosine ratio	1.66615	22.5548	0.00274605
10	60949914	A	C	0.0259812	0.24069	0.0481323	5.71567e-07	rs117903959	8193	GCST90200853	Adenosine 5\'-monophosphate (AMP) to tyrosine ratio	4.3567	25.0059	0.00304356
11	75576830	A	C	0.279799	0.0838893	0.0177101	2.1711e-06	rs676206	8193	GCST90200853	Adenosine 5\'-monophosphate (AMP) to tyrosine ratio	1.60303	22.4373	0.00273178
11	120368901	G	A	0.0326685	-0.197466	0.0431458	4.7231e-06	rs12786734	8193	GCST90200853	Adenosine 5\'-monophosphate (AMP) to tyrosine ratio	3.90535	20.9463	0.00255071
12	86315457	T	C	0.0602328	-0.149827	0.0322235	3.32564e-06	rs181304197	8193	GCST90200853	Adenosine 5\'-monophosphate (AMP) to tyrosine ratio	2.91672	21.619	0.00263241
13	69314269	T	C	0.0331004	0.208769	0.0433432	1.45995e-06	rs112368051	8193	GCST90200853	Adenosine 5\'-monophosphate (AMP) to tyrosine ratio	3.92322	23.2001	0.00282439
18	74407627	C	T	0.017973	-0.270504	0.0579583	3.05306e-06	rs118103311	8193	GCST90200853	Adenosine 5\'-monophosphate (AMP) to tyrosine ratio	5.24611	21.7829	0.00265232
											Adenosine 5\'-monophosphate (AMP) to tyrosine ratio			0.0275049
2	40402400	C	T	0.751893	0.0830864	0.0178441	3.2203e-06	rs2041759	8197	GCST90200875	Cysteinylglycine to glutamate ratio	1.61556	21.6806	0.0026386
2	71819349	T	G	0.894174	0.12235	0.0253184	1.34852e-06	rs1037776	8197	GCST90200875	Cysteinylglycine to glutamate ratio	2.29226	23.3526	0.00284152
2	76822747	A	G	0.00424668	-0.549084	0.117016	2.70024e-06	rs189112462	8197	GCST90200875	Cysteinylglycine to glutamate ratio	10.5943	22.0185	0.00267962
2	228209392	G	A	0.0595781	-0.147215	0.0320354	4.31969e-06	rs80202004	8197	GCST90200875	Cysteinylglycine to glutamate ratio	2.9004	21.1176	0.00257026
5	36638487	A	G	0.0317587	0.222881	0.0434457	2.89582e-07	rs62354638	8197	GCST90200875	Cysteinylglycine to glutamate ratio	3.93346	26.318	0.00320119
6	163901350	T	C	0.0134286	0.321144	0.0661334	1.19781e-06	rs146130634	8197	GCST90200875	Cysteinylglycine to glutamate ratio	5.98754	23.5808	0.0028692
7	21367197	A	G	0.0142384	-0.320447	0.0644577	6.64592e-07	rs112520895	8197	GCST90200875	Cysteinylglycine to glutamate ratio	5.83583	24.7151	0.00300681
8	14554280	C	G	0.0122294	0.322414	0.0692929	3.27278e-06	rs77907794	8197	GCST90200875	Cysteinylglycine to glutamate ratio	6.27359	21.6496	0.00263485
9	15560957	G	A	0.205997	-0.0911268	0.0189328	1.48557e-06	rs34655650	8197	GCST90200875	Cysteinylglycine to glutamate ratio	1.71412	23.1666	0.00281895
11	977386	G	A	0.0130977	-0.325534	0.0673562	1.3447e-06	rs114762092	8197	GCST90200875	Cysteinylglycine to glutamate ratio	6.09825	23.3581	0.00284219
12	66943059	T	C	0.0648137	0.142611	0.0308642	3.82623e-06	rs12099740	8197	GCST90200875	Cysteinylglycine to glutamate ratio	2.79436	21.3499	0.00259847
13	30036916	C	T	0.490026	0.0739571	0.0153294	1.40342e-06	rs1409514	8197	GCST90200875	Cysteinylglycine to glutamate ratio	1.38788	23.2761	0.00283223
16	89637957	C	G	0.222471	0.144713	0.018464	4.59289e-15	rs1126464	8197	GCST90200875	Cysteinylglycine to glutamate ratio	1.67168	61.4276	0.00743997
17	17693147	A	C	0.266896	-0.0871362	0.017107	3.51316e-07	rs12449524	8197	GCST90200875	Cysteinylglycine to glutamate ratio	1.54882	25.9448	0.00315593
											Cysteinylglycine to glutamate ratio			0.0441298
2	168011722	T	C	0.00603144	-0.430708	0.0931267	3.74668e-06	rs78187934	8220	GCST90200877	Taurine to glutamate ratio	8.44326	21.3903	0.00259611
4	3779023	G	T	0.0316299	0.193367	0.0417024	3.53791e-06	rs62291091	8220	GCST90200877	Taurine to glutamate ratio	3.78092	21.5002	0.00260941
5	36638487	A	G	0.0316085	0.240375	0.0413539	6.15003e-09	rs62354638	8220	GCST90200877	Taurine to glutamate ratio	3.74932	33.7867	0.00409447
7	53928426	A	G	0.116659	-0.108061	0.0223637	1.35169e-06	rs62444725	8220	GCST90200877	Taurine to glutamate ratio	2.02759	23.3481	0.00283304
7	108677467	G	C	0.0237776	-0.217789	0.0467885	3.24388e-06	rs117178352	8220	GCST90200877	Taurine to glutamate ratio	4.24204	21.6667	0.00262957
13	86339121	C	T	0.0633553	0.137251	0.0295162	3.31874e-06	rs1118898	8220	GCST90200877	Taurine to glutamate ratio	2.67606	21.6227	0.00262424
13	113097027	A	G	0.830726	-0.0935862	0.0198349	2.37874e-06	rs2476320	8220	GCST90200877	Taurine to glutamate ratio	1.79832	22.262	0.00270161
14	51273141	G	A	0.0113915	-0.324633	0.0683082	2.0094e-06	rs184697623	8220	GCST90200877	Taurine to glutamate ratio	6.19311	22.586	0.00274083
14	70512526	A	G	0.033423	-0.198185	0.04021	8.27622e-07	rs7149583	8220	GCST90200877	Taurine to glutamate ratio	3.64561	24.2926	0.00294731
16	52641140	G	A	0.176126	0.0880939	0.0192168	4.55711e-06	rs6498990	8220	GCST90200877	Taurine to glutamate ratio	1.74228	21.015	0.00255067
											Taurine to glutamate ratio			0.0283272
1	17154039	C	T	0.0261222	-0.220342	0.0465648	2.22367e-06	rs56368330	7899	GCST90200881	Aspartate to N-acetylglucosamine to N-acetylgalactosamine ratio	4.13851	22.3913	0.0028274
3	56815721	C	T	0.609741	0.157422	0.0151422	2.57922e-25	rs1354034	7899	GCST90200881	Aspartate to N-acetylglucosamine to N-acetylgalactosamine ratio	1.34578	108.082	0.0135017
4	129069588	C	T	0.664709	0.106445	0.0155021	6.57936e-12	rs2777823	7899	GCST90200881	Aspartate to N-acetylglucosamine to N-acetylgalactosamine ratio	1.37777	47.1487	0.00593502
4	143419407	C	T	0.308443	-0.0743538	0.0159481	3.12816e-06	rs1995931	7899	GCST90200881	Aspartate to N-acetylglucosamine to N-acetylgalactosamine ratio	1.41741	21.7364	0.00274494
5	6037610	A	G	0.691303	0.0744532	0.0160246	3.38123e-06	rs35127	7899	GCST90200881	Aspartate to N-acetylglucosamine to N-acetylgalactosamine ratio	1.42421	21.587	0.00272612
6	167294271	T	C	0.109349	-0.251063	0.0233303	5.24714e-27	rs2076007	7899	GCST90200881	Aspartate to N-acetylglucosamine to N-acetylgalactosamine ratio	2.07351	115.804	0.0144524
10	71661272	T	C	0.160308	0.0921691	0.0201546	4.80535e-06	rs36002494	7899	GCST90200881	Aspartate to N-acetylglucosamine to N-acetylgalactosamine ratio	1.79127	20.9133	0.00264126
11	26631555	A	G	0.771757	0.0842126	0.0175375	1.57206e-06	rs7112236	7899	GCST90200881	Aspartate to N-acetylglucosamine to N-acetylgalactosamine ratio	1.55867	23.0578	0.00291132
12	72816776	G	A	0.0538023	0.154375	0.0327067	2.35863e-06	rs73151376	7899	GCST90200881	Aspartate to N-acetylglucosamine to N-acetylgalactosamine ratio	2.90685	22.2782	0.00281316
19	19640013	T	C	0.38367	-0.0732286	0.0154545	2.15491e-06	rs45458192	7899	GCST90200881	Aspartate to N-acetylglucosamine to N-acetylgalactosamine ratio	1.37354	22.4518	0.00283502
											Aspartate to N-acetylglucosamine to N-acetylgalactosamine ratio			0.0533883
1	62568692	C	A	0.664786	-0.1117	0.0163033	7.31377e-12	rs7555577	7992	GCST90200900	Phosphate to oleoyl-linoleoyl-glycerol (18:1 to 18:2) [2] ratio	1.45748	46.9413	0.00584069
2	20998163	C	A	0.791771	-0.0988544	0.0191557	2.46195e-07	rs4665710	7992	GCST90200900	Phosphate to oleoyl-linoleoyl-glycerol (18:1 to 18:2) [2] ratio	1.71248	26.6315	0.00332203
2	27375230	C	T	0.589173	0.0882582	0.015883	2.74833e-08	rs4665972	7992	GCST90200900	Phosphate to oleoyl-linoleoyl-glycerol (18:1 to 18:2) [2] ratio	1.41991	30.8777	0.00384967
2	46591447	T	C	0.502233	0.0722574	0.0156542	3.91475e-06	rs1901263	7992	GCST90200900	Phosphate to oleoyl-linoleoyl-glycerol (18:1 to 18:2) [2] ratio	1.39945	21.306	0.0026595
2	85150901	T	C	0.030933	0.209434	0.0444989	2.52021e-06	rs76184175	7992	GCST90200900	Phosphate to oleoyl-linoleoyl-glycerol (18:1 to 18:2) [2] ratio	3.97811	22.1511	0.00276469
3	29472715	T	C	0.191217	0.0958311	0.0197316	1.19341e-06	rs6773745	7992	GCST90200900	Phosphate to oleoyl-linoleoyl-glycerol (18:1 to 18:2) [2] ratio	1.76397	23.5878	0.00294348
3	55038664	G	A	0.16763	-0.099723	0.0206981	1.45024e-06	rs9853714	7992	GCST90200900	Phosphate to oleoyl-linoleoyl-glycerol (18:1 to 18:2) [2] ratio	1.85037	23.2129	0.00289683
5	104053824	T	C	0.0283078	0.214451	0.0468896	4.79588e-06	rs143113227	7992	GCST90200900	Phosphate to oleoyl-linoleoyl-glycerol (18:1 to 18:2) [2] ratio	4.19184	20.9172	0.00261108
6	31344793	C	T	0.288589	-0.0851829	0.0170802	6.12519e-07	rs4397267	7992	GCST90200900	Phosphate to oleoyl-linoleoyl-glycerol (18:1 to 18:2) [2] ratio	1.52694	24.8725	0.00310329
6	150295749	A	G	0.0153701	-0.318314	0.0634798	5.31951e-07	rs141832602	7992	GCST90200900	Phosphate to oleoyl-linoleoyl-glycerol (18:1 to 18:2) [2] ratio	5.67497	25.1443	0.0031371
7	16248763	A	G	0.00966487	-0.372099	0.0790937	2.54454e-06	rs117490253	7992	GCST90200900	Phosphate to oleoyl-linoleoyl-glycerol (18:1 to 18:2) [2] ratio	7.07082	22.1326	0.00276239
7	73627755	T	C	0.191983	0.103794	0.0196779	1.33014e-07	rs62466318	7992	GCST90200900	Phosphate to oleoyl-linoleoyl-glycerol (18:1 to 18:2) [2] ratio	1.75916	27.8219	0.00347001
7	87917940	C	A	0.0217638	0.247314	0.0535402	3.85178e-06	rs12535013	7992	GCST90200900	Phosphate to oleoyl-linoleoyl-glycerol (18:1 to 18:2) [2] ratio	4.78639	21.3372	0.00266338
8	19966137	T	A	0.289563	0.0995801	0.0170209	4.90232e-09	rs3208305	7992	GCST90200900	Phosphate to oleoyl-linoleoyl-glycerol (18:1 to 18:2) [2] ratio	1.52163	34.2279	0.00426557
8	118472630	A	G	0.486721	0.0785712	0.0159461	8.33728e-07	rs4324945	7992	GCST90200900	Phosphate to oleoyl-linoleoyl-glycerol (18:1 to 18:2) [2] ratio	1.42555	24.2783	0.00302938
9	81207970	T	A	0.0276417	-0.221404	0.0475353	3.19788e-06	rs11139073	7992	GCST90200900	Phosphate to oleoyl-linoleoyl-glycerol (18:1 to 18:2) [2] ratio	4.24956	21.6939	0.00270778
10	75011129	G	T	0.0352201	-0.197693	0.0421609	2.74531e-06	rs76891180	7992	GCST90200900	Phosphate to oleoyl-linoleoyl-glycerol (18:1 to 18:2) [2] ratio	3.7691	21.9868	0.00274424
10	110217983	A	C	0.0645933	-0.149488	0.0315865	2.216e-06	rs76755938	7992	GCST90200900	Phosphate to oleoyl-linoleoyl-glycerol (18:1 to 18:2) [2] ratio	2.82377	22.398	0.00279542
11	116778201	C	G	0.867939	0.246617	0.0227724	2.49074e-27	rs964184	7992	GCST90200900	Phosphate to oleoyl-linoleoyl-glycerol (18:1 to 18:2) [2] ratio	2.03581	117.281	0.0144662
12	103700355	T	C	0.514649	0.0773587	0.0155885	6.95784e-07	rs7309088	7992	GCST90200900	Phosphate to oleoyl-linoleoyl-glycerol (18:1 to 18:2) [2] ratio	1.39358	24.6269	0.00307274
14	55531629	G	A	0.0267711	0.225013	0.0477813	2.48665e-06	rs17093174	7992	GCST90200900	Phosphate to oleoyl-linoleoyl-glycerol (18:1 to 18:2) [2] ratio	4.27155	22.1768	0.00276789
19	8364439	A	G	0.0214178	0.352146	0.0528833	2.75833e-11	rs116843064	7992	GCST90200900	Phosphate to oleoyl-linoleoyl-glycerol (18:1 to 18:2) [2] ratio	4.72766	44.3413	0.00551897
19	44893408	T	G	0.204773	-0.13279	0.0191343	3.92423e-12	rs59007384	7992	GCST90200900	Phosphate to oleoyl-linoleoyl-glycerol (18:1 to 18:2) [2] ratio	1.71057	48.1621	0.00599168
											Phosphate to oleoyl-linoleoyl-glycerol (18:1 to 18:2) [2] ratio			0.089384
1	115839697	G	A	0.908158	-0.123877	0.027098	4.84374e-06	rs883555	7410	GCST90200906	2\'-deoxyuridine to cytidine ratio	2.33263	20.8981	0.00281308
1	119549665	A	G	0.0648288	0.149748	0.0326135	4.39841e-06	rs112300176	7410	GCST90200906	2\'-deoxyuridine to cytidine ratio	2.80741	21.0827	0.00283787
1	161648755	A	G	0.134875	0.108044	0.0230981	2.90262e-06	rs56159502	7410	GCST90200906	2\'-deoxyuridine to cytidine ratio	1.98832	21.8801	0.00294488
2	64245084	G	T	0.0142799	-0.322528	0.0669604	1.45958e-06	rs141476650	7410	GCST90200906	2\'-deoxyuridine to cytidine ratio	5.76404	23.2006	0.00312205
2	76437833	G	T	0.0519613	-0.166019	0.0358631	3.66978e-06	rs116556966	7410	GCST90200906	2\'-deoxyuridine to cytidine ratio	3.08714	21.4299	0.00288446
2	126097352	C	T	0.174011	0.0958138	0.0209036	4.57021e-06	rs72854220	7410	GCST90200906	2\'-deoxyuridine to cytidine ratio	1.79941	21.0094	0.00282802
4	138664419	T	C	0.723401	0.0884486	0.0182976	1.33882e-06	rs6823417	7410	GCST90200906	2\'-deoxyuridine to cytidine ratio	1.57508	23.3665	0.00314431
5	74076415	T	C	0.206967	-0.0907469	0.019614	3.71656e-06	rs192597	7410	GCST90200906	2\'-deoxyuridine to cytidine ratio	1.6884	21.4058	0.00288122
6	35804945	G	A	0.0631565	0.157422	0.0326405	1.41491e-06	rs16881066	7410	GCST90200906	2\'-deoxyuridine to cytidine ratio	2.80974	23.2604	0.00313008
8	141348524	T	C	0.814815	-0.0967892	0.0204824	2.29557e-06	rs7387417	7410	GCST90200906	2\'-deoxyuridine to cytidine ratio	1.76315	22.3302	0.00300527
9	4693707	A	G	0.0889508	0.126923	0.0277656	4.84843e-06	rs3912457	7410	GCST90200906	2\'-deoxyuridine to cytidine ratio	2.3901	20.8962	0.00281282
10	51365421	G	A	0.0183709	-0.274658	0.0592953	3.62074e-06	rs17600621	7410	GCST90200906	2\'-deoxyuridine to cytidine ratio	5.10422	21.4558	0.00288793
11	5004329	A	C	0.0107659	-0.373887	0.0774768	1.39446e-06	rs117823060	7410	GCST90200906	2\'-deoxyuridine to cytidine ratio	6.66931	23.2883	0.00313381
12	65674396	T	A	0.0198964	0.260929	0.057134	4.94842e-06	rs61921560	7410	GCST90200906	2\'-deoxyuridine to cytidine ratio	4.91817	20.8572	0.00280759
12	123976966	A	G	0.0186714	0.277772	0.0586629	2.18998e-06	rs145761741	7410	GCST90200906	2\'-deoxyuridine to cytidine ratio	5.04978	22.4207	0.00301742
15	84961789	C	T	0.0578199	0.200677	0.0340059	3.60798e-09	rs72754978	7410	GCST90200906	2\'-deoxyuridine to cytidine ratio	2.92727	34.8246	0.00467895
15	95335001	C	T	0.0130135	-0.326167	0.0713818	4.89286e-06	rs12913954	7410	GCST90200906	2\'-deoxyuridine to cytidine ratio	6.14464	20.8788	0.00281049
15	99028325	G	T	0.974136	0.245473	0.0497299	7.96928e-07	rs2654984	7410	GCST90200906	2\'-deoxyuridine to cytidine ratio	4.28082	24.3653	0.00327827
16	549283	T	C	0.0108741	-0.357174	0.0760301	2.62988e-06	rs113355690	7410	GCST90200906	2\'-deoxyuridine to cytidine ratio	6.54477	22.0693	0.00297027
22	50533323	C	A	0.779316	-0.181284	0.0190013	1.4198e-21	rs131794	7410	GCST90200906	2\'-deoxyuridine to cytidine ratio	1.63566	91.0232	0.012138
											2\'-deoxyuridine to cytidine ratio			0.0701268
2	168438641	G	A	0.524611	-0.0770122	0.015541	7.2173e-07	rs2601094	8191	GCST90200928	N-palmitoyl-sphingosine (d18:1 to 16:0) to N-stearoyl-sphingosine (d18:1 to 18:0) ratio	1.40652	24.5562	0.00298972
4	120560795	A	G	0.627666	-0.0787529	0.0158972	7.2748e-07	rs4395533	8191	GCST90200928	N-palmitoyl-sphingosine (d18:1 to 16:0) to N-stearoyl-sphingosine (d18:1 to 18:0) ratio	1.43876	24.541	0.00298787
4	180386176	C	T	0.0381501	-0.193559	0.0405428	1.80436e-06	rs114368138	8191	GCST90200928	N-palmitoyl-sphingosine (d18:1 to 16:0) to N-stearoyl-sphingosine (d18:1 to 18:0) ratio	3.66929	22.7929	0.00277563
6	82662608	A	G	0.570534	0.074877	0.0159439	2.64961e-06	rs1318150	8191	GCST90200928	N-palmitoyl-sphingosine (d18:1 to 16:0) to N-stearoyl-sphingosine (d18:1 to 18:0) ratio	1.44299	22.055	0.00268602
7	133832556	C	A	0.274235	-0.0865897	0.0175887	8.52142e-07	rs12707122	8191	GCST90200928	N-palmitoyl-sphingosine (d18:1 to 16:0) to N-stearoyl-sphingosine (d18:1 to 18:0) ratio	1.59185	24.2362	0.00295087
8	95832388	C	T	0.421142	0.0799952	0.016012	5.85432e-07	rs3107061	8191	GCST90200928	N-palmitoyl-sphingosine (d18:1 to 16:0) to N-stearoyl-sphingosine (d18:1 to 18:0) ratio	1.44915	24.9595	0.00303867
12	57184890	A	G	0.0218215	-0.245287	0.0533091	4.20015e-06	rs34577247	8191	GCST90200928	N-palmitoyl-sphingosine (d18:1 to 16:0) to N-stearoyl-sphingosine (d18:1 to 18:0) ratio	4.82469	21.1712	0.00257866
12	120999311	A	G	0.191748	-0.09081	0.0195316	3.32906e-06	rs55834942	8191	GCST90200928	N-palmitoyl-sphingosine (d18:1 to 16:0) to N-stearoyl-sphingosine (d18:1 to 18:0) ratio	1.76769	21.6168	0.00263279
14	37447534	G	A	0.0138599	0.312158	0.0667256	2.89353e-06	rs118118765	8191	GCST90200928	N-palmitoyl-sphingosine (d18:1 to 16:0) to N-stearoyl-sphingosine (d18:1 to 18:0) ratio	6.03894	21.8859	0.00266547
14	63767316	G	T	0.166646	-0.125459	0.0207198	1.40403e-09	rs34609767	8191	GCST90200928	N-palmitoyl-sphingosine (d18:1 to 16:0) to N-stearoyl-sphingosine (d18:1 to 18:0) ratio	1.87523	36.6634	0.00445719
19	8224635	A	C	0.809879	-0.266855	0.0194981	1.22774e-42	rs1466448	8191	GCST90200928	N-palmitoyl-sphingosine (d18:1 to 16:0) to N-stearoyl-sphingosine (d18:1 to 18:0) ratio	1.76466	187.312	0.0223621
20	12982070	G	A	0.615403	0.13533	0.0159392	2.05881e-17	rs364585	8191	GCST90200928	N-palmitoyl-sphingosine (d18:1 to 16:0) to N-stearoyl-sphingosine (d18:1 to 18:0) ratio	1.44256	72.0867	0.00872605
22	46625329	G	A	0.281112	0.0920266	0.0170694	6.9948e-08	rs9615396	8191	GCST90200928	N-palmitoyl-sphingosine (d18:1 to 16:0) to N-stearoyl-sphingosine (d18:1 to 18:0) ratio	1.54485	29.0663	0.00353688
											N-palmitoyl-sphingosine (d18:1 to 16:0) to N-stearoyl-sphingosine (d18:1 to 18:0) ratio			0.064388
1	162376534	A	C	0.0151415	-0.407266	0.0853732	1.83849e-06	rs116974459	4566	GCST90200961	Adenosine 5\'-diphosphate (ADP) to ornithine ratio	5.76885	22.7569	0.00496144
2	234191055	C	A	0.0288567	0.318958	0.0619644	2.64076e-07	rs80332390	4566	GCST90200961	Adenosine 5\'-diphosphate (ADP) to ornithine ratio	4.18707	26.4961	0.00577195
4	130625492	A	G	0.0101277	0.487812	0.104033	2.74514e-06	rs62319264	4566	GCST90200961	Adenosine 5\'-diphosphate (ADP) to ornithine ratio	7.02974	21.9868	0.00479435
7	119632797	A	G	0.172337	-0.137957	0.0273017	4.34792e-07	rs10236510	4566	GCST90200961	Adenosine 5\'-diphosphate (ADP) to ornithine ratio	1.84484	25.5334	0.00556339
12	43770886	A	G	0.272199	-0.112143	0.0233361	1.5432e-06	rs1461567	4566	GCST90200961	Adenosine 5\'-diphosphate (ADP) to ornithine ratio	1.57687	23.0934	0.00503443
12	76187259	C	T	0.0183921	-0.394447	0.0768885	2.89556e-07	rs118110285	4566	GCST90200961	Adenosine 5\'-diphosphate (ADP) to ornithine ratio	5.19552	26.3181	0.00573339
16	4812786	C	T	0.145948	-0.13495	0.0291766	3.74061e-06	rs112036394	4566	GCST90200961	Adenosine 5\'-diphosphate (ADP) to ornithine ratio	1.97153	21.3932	0.00466552
16	48656395	T	G	0.0127156	-0.434439	0.0924741	2.62786e-06	rs62060283	4566	GCST90200961	Adenosine 5\'-diphosphate (ADP) to ornithine ratio	6.24868	22.0708	0.00481257
17	54664475	A	T	0.843895	0.135967	0.0290182	2.79187e-06	rs1530382	4566	GCST90200961	Adenosine 5\'-diphosphate (ADP) to ornithine ratio	1.96082	21.9546	0.00478736
22	26498297	C	T	0.932748	-0.195847	0.0414547	2.30829e-06	rs5761565	4566	GCST90200961	Adenosine 5\'-diphosphate (ADP) to ornithine ratio	2.80118	22.3196	0.00486656
											Adenosine 5\'-diphosphate (ADP) to ornithine ratio			0.050991
1	46020298	C	T	0.714468	-0.0912009	0.0168454	6.16379e-08	rs946527	8233	GCST90200991	Histidine to alanine ratio	1.52848	29.3113	0.00354845
1	159395139	T	A	0.0100037	0.356443	0.0773341	4.04353e-06	rs114899947	8233	GCST90200991	Histidine to alanine ratio	7.01698	21.2441	0.00257434
2	27508073	C	T	0.587097	0.0859873	0.0155434	3.16464e-08	rs1260326	8233	GCST90200991	Histidine to alanine ratio	1.41034	30.6039	0.00370435
4	10275163	T	G	0.234063	-0.0912246	0.0179817	3.91185e-07	rs11729685	8233	GCST90200991	Histidine to alanine ratio	1.63159	25.7373	0.00311712
4	165573716	C	T	0.0118755	-0.329294	0.0712055	3.75389e-06	rs143772773	8233	GCST90200991	Histidine to alanine ratio	6.46089	21.3865	0.00259156
5	61333669	T	C	0.0181452	-0.265264	0.057373	3.77313e-06	rs140017489	8233	GCST90200991	Histidine to alanine ratio	5.20579	21.3767	0.00259037
5	173485204	T	C	0.00820274	0.395492	0.0851347	3.3928e-06	rs138759062	8233	GCST90200991	Histidine to alanine ratio	7.72477	21.5805	0.002615
6	31281955	C	T	0.376198	0.0756127	0.0159801	2.22681e-06	rs2853940	8233	GCST90200991	Histidine to alanine ratio	1.44997	22.3888	0.00271268
6	33391959	G	C	0.0111327	0.330757	0.0718753	4.18818e-06	rs45521935	8233	GCST90200991	Histidine to alanine ratio	6.52167	21.1767	0.0025662
11	120968306	T	C	0.591125	-0.0711663	0.0155227	4.54691e-06	rs7943727	8233	GCST90200991	Histidine to alanine ratio	1.40847	21.0191	0.00254715
14	24836371	T	C	0.309232	0.0774982	0.0164473	2.45394e-06	rs854394	8233	GCST90200991	Histidine to alanine ratio	1.49236	22.2021	0.00269012
14	72007941	C	A	0.00808511	-0.413095	0.0854347	1.32999e-06	rs41389946	8233	GCST90200991	Histidine to alanine ratio	7.75199	23.3793	0.00283235
14	95450513	C	A	0.238236	0.0866414	0.0180642	1.61613e-06	rs55746827	8233	GCST90200991	Histidine to alanine ratio	1.63907	23.0045	0.00278708
17	10017346	C	G	0.225962	0.0868978	0.0187882	3.74366e-06	rs72807387	8233	GCST90200991	Histidine to alanine ratio	1.70476	21.3918	0.00259219
17	49433834	G	A	0.416491	-0.071201	0.0155198	4.48024e-06	rs7207617	8233	GCST90200991	Histidine to alanine ratio	1.4082	21.0475	0.00255058
21	35964996	G	T	0.543142	-0.081227	0.0153449	1.20061e-07	rs2845729	8233	GCST90200991	Histidine to alanine ratio	1.39233	28.0203	0.00339269
											Histidine to alanine ratio			0.0454122
											总计			7.45418

## Sheet: S2
Supplementary table 2. Characteristics of SNPs with genome-wide associations (P<5×10-6) for significant plasma metabolites on osteoarthritis (hip).
chr.exposure	pos.exposure	effect_allele.exposure	other_allele.exposure	eaf.exposure	beta.exposure	se.exposure	pval.exposure	SNP	samplesize.exposure	id.exposure	exposure	sd	F	R2
1	58043724	T	C	0.00599357	-0.477597	0.0988554	1.35664e-06	rs140591764	8125	GCST90199678	Tartronate (hydroxymalonate) levels	8.91071	23.3412	0.00286523
2	231569787	T	C	0.253095	-0.0838852	0.0178203	2.51039e-06	rs11691183	8125	GCST90199678	Tartronate (hydroxymalonate) levels	1.6063	22.1585	0.00272045
4	71131542	C	T	0.0813925	-0.128898	0.0278843	3.78961e-06	rs17688758	8125	GCST90199678	Tartronate (hydroxymalonate) levels	2.51346	21.3684	0.00262371
5	42051492	A	G	0.740886	-0.0849521	0.0176539	1.49367e-06	rs276286	8125	GCST90199678	Tartronate (hydroxymalonate) levels	1.5913	23.1562	0.00284259
5	114478030	G	A	0.149025	0.100144	0.021758	4.17167e-06	rs72801867	8125	GCST90199678	Tartronate (hydroxymalonate) levels	1.96124	21.1842	0.00260114
5	139350290	G	T	0.0302787	-0.288241	0.044521	9.52738e-11	rs62381620	8125	GCST90199678	Tartronate (hydroxymalonate) levels	4.01307	41.9162	0.00513369
7	98588077	A	G	0.0935328	-0.125973	0.0262548	1.6017e-06	rs73396929	8125	GCST90199678	Tartronate (hydroxymalonate) levels	2.36658	23.0217	0.00282613
7	126853325	C	T	0.225766	-0.0905032	0.0185917	1.1277e-06	rs11766962	8125	GCST90199678	Tartronate (hydroxymalonate) levels	1.67583	23.6968	0.00290876
13	65857995	A	T	0.341971	0.0756554	0.0162189	3.0913e-06	rs9599028	8125	GCST90199678	Tartronate (hydroxymalonate) levels	1.46195	21.7589	0.00267152
15	54795883	T	G	0.015546	-0.303875	0.061572	8.00349e-07	rs191302291	8125	GCST90199678	Tartronate (hydroxymalonate) levels	5.55003	24.357	0.00298956
15	91174007	G	A	0.366768	0.0744947	0.0159556	3.02866e-06	rs756874	8125	GCST90199678	Tartronate (hydroxymalonate) levels	1.43822	21.7984	0.00267636
16	34025958	G	A	0.000563557	-1.63094	0.326085	5.68616e-07	rs145469088	8125	GCST90199678	Tartronate (hydroxymalonate) levels	29.3929	25.0158	0.00307017
22	25181963	G	A	0.73054	-0.0818347	0.0175977	3.31436e-06	rs5996848	8125	GCST90199678	Tartronate (hydroxymalonate) levels	1.58624	21.6254	0.00265517
											Tartronate (hydroxymalonate) levels			0.0385845
1	234491997	T	G	0.11603	0.109808	0.0239353	4.48109e-06	rs4584428	8208	GCST90199683	Indoleacetate levels	2.16849	21.047	0.00255827
2	17935969	T	C	0.620089	-0.0719998	0.0157071	4.56382e-06	rs11889711	8208	GCST90199683	Indoleacetate levels	1.42303	21.0122	0.00255404
2	113217527	G	T	0.197771	0.0905519	0.0192077	2.42479e-06	rs1479	8208	GCST90199683	Indoleacetate levels	1.74018	22.2251	0.00270108
2	233672032	C	T	0.0147633	0.303539	0.0629629	1.42903e-06	rs72551330	8208	GCST90199683	Indoleacetate levels	5.70431	23.2413	0.00282423
2	240648988	C	A	0.0258431	-0.227745	0.048348	2.47072e-06	rs146089696	8208	GCST90199683	Indoleacetate levels	4.38023	22.1892	0.00269672
3	46593678	A	G	0.021052	0.272146	0.0527254	2.4488e-07	rs77535679	8208	GCST90199683	Indoleacetate levels	4.77682	26.6418	0.00323612
3	149475443	T	C	0.0404457	0.179659	0.0383524	2.80725e-06	rs73152633	8208	GCST90199683	Indoleacetate levels	3.47465	21.9439	0.00266699
3	179190061	A	G	0.164093	0.0952028	0.0206127	3.86264e-06	rs9866361	8208	GCST90199683	Indoleacetate levels	1.86747	21.3319	0.00259281
4	189747117	T	C	0.0350566	0.204895	0.0426063	1.51653e-06	rs138960177	8208	GCST90199683	Indoleacetate levels	3.86005	23.1268	0.00281036
7	50427357	T	C	0.0749114	-0.144801	0.0290437	6.17592e-07	rs78906653	8208	GCST90199683	Indoleacetate levels	2.6313	24.8565	0.00301991
7	50462479	T	C	0.0179246	-0.37948	0.056925	2.62308e-11	rs11575549	8208	GCST90199683	Indoleacetate levels	5.15729	44.4398	0.00538635
8	56843191	T	G	0.0196341	-0.282142	0.0546119	2.38756e-07	rs72663013	8208	GCST90199683	Indoleacetate levels	4.94773	26.6908	0.00324205
9	5571105	G	A	0.0591969	-0.148381	0.0323839	4.6066e-06	rs41280729	8208	GCST90199683	Indoleacetate levels	2.93392	20.9941	0.00255186
10	71591392	A	G	0.0982241	-0.134401	0.0257002	1.69892e-07	rs10999904	8208	GCST90199683	Indoleacetate levels	2.32839	27.3484	0.00332166
10	117400423	G	A	0.0266439	-0.220452	0.0473306	3.19771e-06	rs76522692	8208	GCST90199683	Indoleacetate levels	4.28806	21.6942	0.00263673
11	55238964	T	C	0.118732	-0.111869	0.0240488	3.29131e-06	rs11518601	8208	GCST90199683	Indoleacetate levels	2.17877	21.6388	0.00263001
14	44601011	A	G	0.0289393	-0.220159	0.0457359	1.48155e-06	rs35291122	8208	GCST90199683	Indoleacetate levels	4.14358	23.1717	0.0028158
16	20463360	C	T	0.279379	-0.0845625	0.0169225	5.82136e-07	rs8061485	8208	GCST90199683	Indoleacetate levels	1.53314	24.9705	0.00303372
16	70288328	T	C	0.00561386	0.525364	0.102005	2.59993e-07	rs184875464	8208	GCST90199683	Indoleacetate levels	9.24145	26.5264	0.00322214
16	87640321	G	C	0.0594671	0.15968	0.0323035	7.68805e-07	rs181823597	8208	GCST90199683	Indoleacetate levels	2.92663	24.4344	0.00296879
17	12355766	T	C	0.014453	0.29338	0.0638741	4.36696e-06	rs79441299	8208	GCST90199683	Indoleacetate levels	5.78687	21.0965	0.00256428
22	33441144	T	G	0.0584424	0.173939	0.0334364	1.9707e-07	rs113532410	8208	GCST90199683	Indoleacetate levels	3.02927	27.0617	0.00328695
											Indoleacetate levels			0.0653209
1	4452045	A	G	0.120056	-0.112598	0.0237533	2.13418e-06	rs780598	8089	GCST90199701	Pyridoxate levels	2.13634	22.4705	0.0027709
2	223718305	C	G	0.5632	0.0711308	0.0154908	4.39432e-06	rs62185065	8089	GCST90199701	Pyridoxate levels	1.39323	21.0847	0.00260046
3	87530094	C	T	0.00396334	0.570211	0.118213	1.41004e-06	rs140718044	8089	GCST90199701	Pyridoxate levels	10.6319	23.267	0.00286883
4	44264328	T	A	0.19316	0.0930846	0.0196272	2.10945e-06	rs12651574	8089	GCST90199701	Pyridoxate levels	1.76525	22.4926	0.00277361
4	105740999	A	C	0.00408821	0.573174	0.120038	1.79751e-06	rs186411642	8089	GCST90199701	Pyridoxate levels	10.7961	22.8	0.00281142
6	100185021	T	A	0.00925926	0.370547	0.079773	3.4005e-06	rs537084084	8089	GCST90199701	Pyridoxate levels	7.17469	21.5762	0.00266091
7	11785794	T	C	0.025296	0.241647	0.0488327	7.48013e-07	rs61577547	8089	GCST90199701	Pyridoxate levels	4.39196	24.4873	0.00301885
7	27411552	G	A	0.0174281	0.278218	0.0582232	1.76622e-06	rs147773070	8089	GCST90199701	Pyridoxate levels	5.23653	22.8338	0.00281557
10	92669710	T	C	0.554942	0.0720526	0.0155056	3.37002e-06	rs7918084	8089	GCST90199701	Pyridoxate levels	1.39456	21.5935	0.00266303
11	7959165	G	A	0.372713	-0.0734024	0.0158516	3.64607e-06	rs10769857	8089	GCST90199701	Pyridoxate levels	1.42567	21.4424	0.00264446
11	95387605	C	T	0.0127475	0.343209	0.0685362	5.50831e-07	rs79879497	8089	GCST90199701	Pyridoxate levels	6.16407	25.0771	0.00309133
11	123048271	T	A	0.0063197	0.466933	0.0967734	1.39992e-06	rs117284243	8089	GCST90199701	Pyridoxate levels	8.70369	23.2808	0.00287052
13	34656395	A	G	0.0109129	0.359193	0.0742272	1.30424e-06	rs149053219	8089	GCST90199701	Pyridoxate levels	6.67591	23.4169	0.00288726
13	94159279	T	A	0.102041	-0.116373	0.0251176	3.60149e-06	rs75590589	8089	GCST90199701	Pyridoxate levels	2.25905	21.4659	0.00264734
14	48584341	A	T	0.0230128	0.235882	0.050981	3.71262e-06	rs181087352	8089	GCST90199701	Pyridoxate levels	4.58517	21.4078	0.0026402
17	63202284	A	G	0.0210683	-0.247876	0.0530119	2.92725e-06	rs139624237	8089	GCST90199701	Pyridoxate levels	4.76783	21.8636	0.00269626
18	79720478	A	G	0.154834	0.101122	0.0212015	1.84611e-06	rs522043	8089	GCST90199701	Pyridoxate levels	1.90684	22.7488	0.00280512
19	19691756	G	A	0.367863	0.0809662	0.0164631	8.74205e-07	rs11668053	8089	GCST90199701	Pyridoxate levels	1.48067	24.1871	0.00298195
											Pyridoxate levels			0.050248
2	31372009	A	G	0.0122796	-0.312624	0.0679701	4.23658e-06	rs45599238	8273	GCST90199820	Dihomo-linolenate (20:3n3 or n6) levels	6.18229	21.1548	0.00255118
3	46706963	A	G	0.576976	0.0725735	0.0151571	1.68385e-06	rs12491225	8273	GCST90199820	Dihomo-linolenate (20:3n3 or n6) levels	1.37863	22.9258	0.00276416
4	149414614	A	C	0.290025	-0.0792648	0.016901	2.73264e-06	rs72724075	8273	GCST90199820	Dihomo-linolenate (20:3n3 or n6) levels	1.53725	21.9956	0.00265231
5	11520799	C	T	0.0185745	-0.272579	0.0558568	1.06102e-06	rs77207094	8273	GCST90199820	Dihomo-linolenate (20:3n3 or n6) levels	5.08051	23.814	0.00287095
5	170030685	T	A	0.0192963	-0.251901	0.0544933	3.78945e-06	rs116213385	8273	GCST90199820	Dihomo-linolenate (20:3n3 or n6) levels	4.95649	21.3685	0.00257688
7	96776335	A	T	0.0263511	-0.223764	0.0469523	1.88136e-06	rs139278946	8273	GCST90199820	Dihomo-linolenate (20:3n3 or n6) levels	4.27059	22.7126	0.00273853
10	129642407	C	T	0.0124144	-0.322544	0.066501	1.2333e-06	rs150941261	8273	GCST90199820	Dihomo-linolenate (20:3n3 or n6) levels	6.04867	23.5246	0.00283616
11	61831875	A	G	0.180927	0.147371	0.0194276	3.30738e-14	rs61897793	8273	GCST90199820	Dihomo-linolenate (20:3n3 or n6) levels	1.76706	57.5421	0.00690903
13	31391571	G	A	0.0416769	0.181234	0.0379069	1.74409e-06	rs12431272	8273	GCST90199820	Dihomo-linolenate (20:3n3 or n6) levels	3.44786	22.8582	0.00275604
13	55082503	C	T	0.0200146	-0.246219	0.0537216	4.57836e-06	rs75362977	8273	GCST90199820	Dihomo-linolenate (20:3n3 or n6) levels	4.8863	21.0061	0.00253329
15	91465221	T	A	0.0162577	0.287938	0.0597168	1.42325e-06	rs117604426	8273	GCST90199820	Dihomo-linolenate (20:3n3 or n6) levels	5.4316	23.249	0.00280303
15	95095723	A	C	0.166768	0.0959966	0.0202314	2.08587e-06	rs291035	8273	GCST90199820	Dihomo-linolenate (20:3n3 or n6) levels	1.84017	22.5144	0.0027147
16	15080714	A	G	0.295393	0.100824	0.016517	1.03282e-09	rs4122352	8273	GCST90199820	Dihomo-linolenate (20:3n3 or n6) levels	1.50232	37.2619	0.00448493
16	26811000	T	C	0.0108327	-0.348711	0.072405	1.46381e-06	rs76661303	8273	GCST90199820	Dihomo-linolenate (20:3n3 or n6) levels	6.58567	23.195	0.00279653
											Dihomo-linolenate (20:3n3 or n6) levels			0.0439877
1	7203721	T	C	0.0130579	-0.334733	0.0686365	1.0777e-06	rs142694739	8280	GCST90199824	4-vinylphenol sulfate levels	6.24554	23.7841	0.00286494
1	236120971	A	G	0.0500915	-0.198556	0.0352717	1.80908e-08	rs78237766	8280	GCST90199824	4-vinylphenol sulfate levels	3.20953	31.6893	0.00381354
2	9411681	G	C	0.0200351	0.262052	0.055512	2.35106e-06	rs140695164	8280	GCST90199824	4-vinylphenol sulfate levels	5.05129	22.2844	0.00268478
3	5498918	A	C	0.0654269	-0.15405	0.0314109	9.3742e-07	rs62256120	8280	GCST90199824	4-vinylphenol sulfate levels	2.85822	24.0526	0.00289719
4	56752410	T	C	0.887091	-0.124619	0.0252657	8.12448e-07	rs7664177	8280	GCST90199824	4-vinylphenol sulfate levels	2.29904	24.328	0.00293026
4	188734273	T	G	0.627306	0.0772922	0.0160138	1.38887e-06	rs10017190	8280	GCST90199824	4-vinylphenol sulfate levels	1.45717	23.2961	0.00280632
5	117488755	C	T	0.718484	0.0841902	0.0174052	1.3177e-06	rs890779	8280	GCST90199824	4-vinylphenol sulfate levels	1.58378	23.3973	0.00281847
5	175580042	A	T	0.177294	-0.096617	0.0208483	3.58153e-06	rs62388082	8280	GCST90199824	4-vinylphenol sulfate levels	1.89708	21.4766	0.00258771
8	127426736	C	T	0.124454	-0.107914	0.0231415	3.11327e-06	rs72712396	8280	GCST90199824	4-vinylphenol sulfate levels	2.10575	21.7457	0.00262004
16	53371601	C	T	0.0528288	-0.168498	0.0350702	1.55067e-06	rs72799677	8280	GCST90199824	4-vinylphenol sulfate levels	3.1912	23.0841	0.00278085
20	57106268	A	G	0.24419	0.0877969	0.0181163	1.25796e-06	rs6025376	8280	GCST90199824	4-vinylphenol sulfate levels	1.64848	23.4866	0.0028292
22	17013211	A	G	0.0618715	0.146604	0.0320085	4.64597e-06	rs17806741	8280	GCST90199824	4-vinylphenol sulfate levels	2.9126	20.9779	0.00252776
											4-vinylphenol sulfate levels			0.0341611
1	160834012	G	A	0.610872	0.0742496	0.0158112	2.65281e-06	rs11265493	8242	GCST90199826	N6-acetyllysine levels	1.43543	22.0525	0.00266914
3	192969310	T	C	0.0329075	0.198034	0.0424534	3.09004e-06	rs142410534	8242	GCST90199826	N6-acetyllysine levels	3.85415	21.7598	0.0026338
4	76490938	T	G	0.524246	0.0770139	0.0151652	3.80745e-07	rs13146163	8242	GCST90199826	N6-acetyllysine levels	1.37678	25.7894	0.00312002
7	22149648	T	C	0.0126321	0.311769	0.0682142	4.86705e-06	rs117338476	8242	GCST90199826	N6-acetyllysine levels	6.19286	20.8889	0.00252865
8	8913066	A	C	0.00505051	0.536448	0.107129	5.51363e-07	rs117899631	8242	GCST90199826	N6-acetyllysine levels	9.72576	25.075	0.00303385
8	96082595	G	A	0.0387371	-0.194504	0.039171	6.85245e-07	rs17698603	8242	GCST90199826	N6-acetyllysine levels	3.55616	24.6563	0.00298334
10	88930049	A	G	0.0494371	-0.161282	0.0349997	4.06395e-06	rs75314121	8242	GCST90199826	N6-acetyllysine levels	3.17746	21.2346	0.00257039
12	11929686	T	C	0.0216809	0.247468	0.052321	2.24752e-06	rs79099014	8242	GCST90199826	N6-acetyllysine levels	4.74999	22.371	0.00270758
15	69472229	T	C	0.00810142	0.414954	0.0855445	1.23003e-06	rs145492909	8242	GCST90199826	N6-acetyllysine levels	7.7662	23.5297	0.00284741
16	83783032	G	C	0.0587126	0.149144	0.0322737	3.8151e-06	rs117639986	8242	GCST90199826	N6-acetyllysine levels	2.92998	21.3557	0.00258501
17	7626584	A	G	0.073424	-0.619273	0.0281742	4.46405e-107	rs13894	8242	GCST90199826	N6-acetyllysine levels	2.55781	483.127	0.0553846
17	7657517	G	T	0.544061	0.135591	0.0159095	1.55924e-17	rs1050541	8242	GCST90199826	N6-acetyllysine levels	1.44435	72.6355	0.00873796
											N6-acetyllysine levels			0.0918017
1	87339660	A	T	0.0174981	-0.275655	0.0571502	1.41169e-06	rs3737678	8231	GCST90199866	N-acetyl-beta-alanine levels	5.18494	23.2646	0.00281918
4	72556681	A	G	0.0142526	-0.294746	0.0629917	2.88093e-06	rs145604263	8231	GCST90199866	N-acetyl-beta-alanine levels	5.71491	21.8942	0.00265356
4	113059651	T	C	0.0144008	-0.316308	0.0627203	4.57919e-07	rs35564002	8231	GCST90199866	N-acetyl-beta-alanine levels	5.69029	25.4334	0.00308118
5	129537452	C	T	0.00705781	0.408647	0.0892017	4.62423e-06	rs192269900	8231	GCST90199866	N-acetyl-beta-alanine levels	8.09281	20.987	0.00254388
6	115791130	T	G	0.0923854	-0.119674	0.0256568	3.09475e-06	rs12198601	8231	GCST90199866	N-acetyl-beta-alanine levels	2.32771	21.7568	0.00263694
6	165822186	G	A	0.0229358	-0.252607	0.0499741	4.30913e-07	rs79598335	8231	GCST90199866	N-acetyl-beta-alanine levels	4.53389	25.5506	0.00309533
8	37039162	T	C	0.0455099	-0.168434	0.0356952	2.37407e-06	rs7013489	8231	GCST90199866	N-acetyl-beta-alanine levels	3.23844	22.2659	0.00269848
9	7233040	G	T	0.000669833	-1.38322	0.286529	1.38252e-06	rs148368268	8231	GCST90199866	N-acetyl-beta-alanine levels	25.9953	23.3048	0.00282404
9	76792432	C	T	0.251256	0.0787409	0.0170471	3.8557e-06	rs35715362	8231	GCST90199866	N-acetyl-beta-alanine levels	1.5466	21.3353	0.002586
10	16430205	G	C	0.476377	-0.188646	0.0148024	3.3562e-37	rs1873166	8231	GCST90199866	N-acetyl-beta-alanine levels	1.34295	162.417	0.0193551
10	16513465	C	T	0.0817102	-0.365786	0.0267705	1.67043e-42	rs1055338	8231	GCST90199866	N-acetyl-beta-alanine levels	2.42875	186.699	0.0221846
10	16578885	A	G	0.243382	-0.0882179	0.0175864	5.26892e-07	rs12221081	8231	GCST90199866	N-acetyl-beta-alanine levels	1.59552	25.1628	0.0030485
11	75032849	C	A	0.0392205	0.174034	0.0379168	4.43449e-06	rs12295546	8231	GCST90199866	N-acetyl-beta-alanine levels	3.44	21.0671	0.00255357
11	124692761	T	C	0.0139894	0.330362	0.0629298	1.5235e-07	rs76352627	8231	GCST90199866	N-acetyl-beta-alanine levels	5.7093	27.5593	0.00333786
12	128935199	C	A	0.276008	0.0788322	0.0170902	3.9743e-06	rs844515	8231	GCST90199866	N-acetyl-beta-alanine levels	1.55051	21.2771	0.00257896
16	82658369	G	C	0.171863	0.0937943	0.0201839	3.36831e-06	rs8047386	8231	GCST90199866	N-acetyl-beta-alanine levels	1.83118	21.5945	0.00261732
16	84582440	A	G	0.335091	0.0744564	0.0157936	2.42492e-06	rs2967848	8231	GCST90199866	N-acetyl-beta-alanine levels	1.43287	22.225	0.00269354
											N-acetyl-beta-alanine levels			0.083308
2	139210698	A	G	0.308682	0.0861743	0.0187543	4.32953e-06	rs62173529	6674	GCST90199874	S-methylmethionine levels	1.53212	21.1132	0.00315446
5	7377879	T	C	0.0676839	-0.162212	0.0343623	2.35106e-06	rs16878604	6674	GCST90199874	S-methylmethionine levels	2.80721	22.2844	0.00332887
5	18845718	G	C	0.0860484	-0.150704	0.0318478	2.22313e-06	rs987946	6674	GCST90199874	S-methylmethionine levels	2.60179	22.3919	0.00334487
7	21828898	A	G	0.0848021	0.143026	0.0311893	4.52379e-06	rs78172873	6674	GCST90199874	S-methylmethionine levels	2.548	21.029	0.00314193
8	136026690	G	A	0.0548873	0.191849	0.0377429	3.71447e-07	rs116906641	6674	GCST90199874	S-methylmethionine levels	3.08339	25.8374	0.00385757
11	62242139	T	C	0.191296	0.10494	0.0217861	1.45853e-06	rs2232946	6674	GCST90199874	S-methylmethionine levels	1.77981	23.2019	0.00346545
13	87909811	C	T	0.335388	-0.0855982	0.0186574	4.47729e-06	rs9518832	6674	GCST90199874	S-methylmethionine levels	1.52421	21.0488	0.00314487
15	94064577	C	T	0.0087468	-0.439866	0.0928811	2.18192e-06	rs76670140	6674	GCST90199874	S-methylmethionine levels	7.58788	22.4278	0.00335021
21	39138770	A	G	0.115979	-0.130067	0.0271771	1.70212e-06	rs2205127	6674	GCST90199874	S-methylmethionine levels	2.22022	22.9049	0.00342124
											S-methylmethionine levels			0.0302095
1	94728477	A	G	0.0376628	0.186982	0.0394382	2.12508e-06	rs9803636	8171	GCST90199901	1-methyl-5-imidazoleacetate levels	3.56496	22.4784	0.00274412
3	190861708	G	C	0.133409	-0.109781	0.0233124	2.48789e-06	rs9828636	8171	GCST90199901	1-methyl-5-imidazoleacetate levels	2.10729	22.1759	0.00270729
4	66471896	G	T	0.159958	-0.103566	0.0204826	4.27538e-07	rs7663168	8171	GCST90199901	1-methyl-5-imidazoleacetate levels	1.8515	25.5661	0.00311988
4	148134286	T	C	0.251382	0.0852701	0.0172091	7.23498e-07	rs6857011	8171	GCST90199901	1-methyl-5-imidazoleacetate levels	1.55559	24.5515	0.00299644
5	145341875	C	G	0.00559587	-0.465535	0.101237	4.25598e-06	rs149235632	8171	GCST90199901	1-methyl-5-imidazoleacetate levels	9.15118	21.1459	0.00258187
10	12091253	G	A	0.216125	0.1259	0.0181764	4.31221e-12	rs7094385	8171	GCST90199901	1-methyl-5-imidazoleacetate levels	1.64303	47.9773	0.0058388
10	107625672	C	T	0.0118081	0.347226	0.0697516	6.4234e-07	rs141795087	8171	GCST90199901	1-methyl-5-imidazoleacetate levels	6.3051	24.7808	0.00302435
12	47335812	C	T	0.521972	0.0716067	0.0155032	3.85901e-06	rs215335	8171	GCST90199901	1-methyl-5-imidazoleacetate levels	1.40139	21.3336	0.00260473
13	79807497	G	C	0.119941	-0.108069	0.0231567	3.05868e-06	rs9545198	8171	GCST90199901	1-methyl-5-imidazoleacetate levels	2.09322	21.7796	0.00265903
15	60244274	T	C	0.0190564	-0.263046	0.0551501	1.84558e-06	rs338409	8171	GCST90199901	1-methyl-5-imidazoleacetate levels	4.98522	22.7494	0.00277712
16	827309	T	C	0.454062	-0.0696844	0.0151133	4.01097e-06	rs12443780	8171	GCST90199901	1-methyl-5-imidazoleacetate levels	1.36615	21.2595	0.0025957
18	4019716	G	A	0.282043	0.0787288	0.0166967	2.41449e-06	rs16945888	8171	GCST90199901	1-methyl-5-imidazoleacetate levels	1.50927	22.2334	0.00271429
22	26222153	T	C	0.0323697	-0.202813	0.0426844	2.01965e-06	rs74554556	8171	GCST90199901	1-methyl-5-imidazoleacetate levels	3.8584	22.5763	0.00275604
											1-methyl-5-imidazoleacetate levels			0.0391197
1	15166799	A	G	0.0256785	0.197671	0.0413985	1.7986e-06	rs144701180	5920	GCST90199983	5alpha-androstan-3alpha,17beta-diol monosulfate (2) levels	3.18526	22.799	0.00383771
1	43782601	C	T	0.325891	0.0634649	0.0137781	4.10076e-06	rs12354267	5920	GCST90199983	5alpha-androstan-3alpha,17beta-diol monosulfate (2) levels	1.06011	21.2172	0.00357239
3	82130394	A	C	0.0208756	0.208202	0.0452326	4.16598e-06	rs114739365	5920	GCST90199983	5alpha-androstan-3alpha,17beta-diol monosulfate (2) levels	3.48027	21.1869	0.0035673
4	27645831	C	T	0.0398945	0.153608	0.0334575	4.40832e-06	rs111861302	5920	GCST90199983	5alpha-androstan-3alpha,17beta-diol monosulfate (2) levels	2.57427	21.0785	0.00354913
4	179535373	T	C	0.0315834	0.180633	0.0372641	1.25108e-06	rs143784002	5920	GCST90199983	5alpha-androstan-3alpha,17beta-diol monosulfate (2) levels	2.86716	23.497	0.00395473
6	115785620	A	C	0.988136	0.28698	0.0604831	2.08716e-06	rs2050989	5920	GCST90199983	5alpha-androstan-3alpha,17beta-diol monosulfate (2) levels	4.65366	22.5131	0.00378976
6	130873341	T	C	0.689095	0.0734113	0.0139604	1.4519e-07	rs13217139	5920	GCST90199983	5alpha-androstan-3alpha,17beta-diol monosulfate (2) levels	1.07413	27.6522	0.00465083
7	783578	T	C	0.0456161	-0.144606	0.0315824	4.67908e-06	rs73036266	5920	GCST90199983	5alpha-androstan-3alpha,17beta-diol monosulfate (2) levels	2.43	20.9644	0.00352998
7	37574541	A	T	0.0383237	-0.157776	0.0341971	3.95509e-06	rs12672894	5920	GCST90199983	5alpha-androstan-3alpha,17beta-diol monosulfate (2) levels	2.63118	21.2865	0.00358401
8	21177340	T	A	0.088685	0.10788	0.0229226	2.52273e-06	rs1023899	5920	GCST90199983	5alpha-androstan-3alpha,17beta-diol monosulfate (2) levels	1.7637	22.149	0.00372869
10	11610087	T	C	0.00770795	0.376471	0.0744162	4.21468e-07	rs61844607	5920	GCST90199983	5alpha-androstan-3alpha,17beta-diol monosulfate (2) levels	5.7257	25.5934	0.00430605
10	118453652	T	C	0.557185	0.0602731	0.013137	4.47456e-06	rs4752161	5920	GCST90199983	5alpha-androstan-3alpha,17beta-diol monosulfate (2) levels	1.01078	21.0501	0.00354436
12	67917955	T	C	0.0294616	0.176428	0.038587	4.82595e-06	rs75987135	5920	GCST90199983	5alpha-androstan-3alpha,17beta-diol monosulfate (2) levels	2.96894	20.9051	0.00352003
14	106274811	C	G	0.00651577	0.376628	0.0813595	3.67119e-06	rs150709262	5920	GCST90199983	5alpha-androstan-3alpha,17beta-diol monosulfate (2) levels	6.25992	21.4293	0.00360798
15	77711370	T	C	0.00907703	0.320907	0.0687448	3.04005e-06	rs72746416	5920	GCST90199983	5alpha-androstan-3alpha,17beta-diol monosulfate (2) levels	5.28933	21.7911	0.00366866
17	31678201	C	T	0.0479217	-0.141537	0.0309459	4.79211e-06	rs77405250	5920	GCST90199983	5alpha-androstan-3alpha,17beta-diol monosulfate (2) levels	2.38103	20.9187	0.0035223
19	47873738	C	T	0.830747	-0.248403	0.0172327	4.18735e-47	rs212100	5920	GCST90199983	5alpha-androstan-3alpha,17beta-diol monosulfate (2) levels	1.32591	207.782	0.0339192
22	31470795	A	G	0.081232	0.110339	0.0238343	3.667e-06	rs9621269	5920	GCST90199983	5alpha-androstan-3alpha,17beta-diol monosulfate (2) levels	1.83385	21.4315	0.00360835
											5alpha-androstan-3alpha,17beta-diol monosulfate (2) levels			0.0974614
2	169850394	A	G	0.0290376	-0.231096	0.0486828	2.06481e-06	rs114644345	7254	GCST90199988	Tyramine O-sulfate levels	4.14633	22.5338	0.00309762
2	177829668	C	G	0.0185649	-0.292971	0.0611867	1.6833e-06	rs140442472	7254	GCST90199988	Tyramine O-sulfate levels	5.2113	22.9264	0.00315142
4	57368134	A	G	0.0145833	-0.320897	0.0681851	2.52297e-06	rs190951316	7254	GCST90199988	Tyramine O-sulfate levels	5.80735	22.1489	0.00304488
6	85071412	G	A	0.0937543	0.130705	0.0280992	3.29449e-06	rs4279398	7254	GCST90199988	Tyramine O-sulfate levels	2.39322	21.637	0.00297471
6	122635417	T	A	0.396995	0.0800759	0.0168657	2.0559e-06	rs6919740	7254	GCST90199988	Tyramine O-sulfate levels	1.43646	22.5421	0.00309877
7	50562191	G	A	0.346074	-0.0846514	0.0172459	9.17724e-07	rs6593010	7254	GCST90199988	Tyramine O-sulfate levels	1.46884	24.0933	0.0033113
11	109305320	A	G	0.0444261	0.195488	0.0399587	9.9683e-07	rs118121717	7254	GCST90199988	Tyramine O-sulfate levels	3.4033	23.9341	0.00328949
14	94963403	C	T	0.460055	0.0826835	0.0168347	9.03785e-07	rs10144811	7254	GCST90199988	Tyramine O-sulfate levels	1.43382	24.1228	0.00331533
14	106028744	G	A	0.00414819	0.602063	0.130874	4.21838e-06	rs17095637	7254	GCST90199988	Tyramine O-sulfate levels	11.1466	21.163	0.00290974
16	82819052	T	C	0.0214296	-0.273225	0.0574232	1.95421e-06	rs117889737	7254	GCST90199988	Tyramine O-sulfate levels	4.89076	22.6395	0.00311211
											Tyramine O-sulfate levels			0.0313054
1	241437684	T	C	0.0847578	0.138908	0.0302794	4.4851e-06	rs147441023	6408	GCST90199994	Ethylparaben sulfate levels	2.42387	21.0455	0.00327453
2	116555015	A	G	0.0288024	0.247559	0.0504668	9.32468e-07	rs146443693	6408	GCST90199994	Ethylparaben sulfate levels	4.03987	24.0628	0.00374223
8	20927977	G	A	0.0210269	0.278868	0.058459	1.83942e-06	rs144160011	6408	GCST90199994	Ethylparaben sulfate levels	4.67964	22.7559	0.00353971
9	74128572	C	T	0.42632	0.0819155	0.0172905	2.16263e-06	rs35538138	6408	GCST90199994	Ethylparaben sulfate levels	1.3841	22.4449	0.00349149
10	116359192	A	T	0.0270038	0.242806	0.0522403	3.35393e-06	rs182759262	6408	GCST90199994	Ethylparaben sulfate levels	4.18184	21.6027	0.00336092
11	34741430	G	A	0.00564086	0.532192	0.112532	2.25351e-06	rs148918719	6408	GCST90199994	Ethylparaben sulfate levels	9.00818	22.3658	0.00347924
12	81314248	T	G	0.099278	0.132799	0.0280983	2.28705e-06	rs117960328	6408	GCST90199994	Ethylparaben sulfate levels	2.24927	22.3372	0.00347481
13	57453608	G	A	0.0129493	-0.338155	0.0735389	4.25925e-06	rs149153109	6408	GCST90199994	Ethylparaben sulfate levels	5.88679	21.1445	0.00328987
13	70320686	G	C	0.735289	-0.0922452	0.019362	1.89565e-06	rs9542278	6408	GCST90199994	Ethylparaben sulfate levels	1.54993	22.698	0.00353073
13	111926150	C	A	0.334847	-0.0865201	0.0183776	2.50264e-06	rs67940781	6408	GCST90199994	Ethylparaben sulfate levels	1.47113	22.1644	0.00344802
18	78084989	A	G	0.0207745	0.285033	0.0588796	1.29222e-06	rs142509049	6408	GCST90199994	Ethylparaben sulfate levels	4.71331	23.4348	0.00364492
19	2484112	C	T	0.341711	0.0868463	0.0180362	1.47112e-06	rs56013431	6408	GCST90199994	Ethylparaben sulfate levels	1.4438	23.1853	0.00360626
											Ethylparaben sulfate levels			0.0418827
1	69968038	G	A	0.366563	0.074184	0.0161812	4.54915e-06	rs1845825	8260	GCST90200060	1-(1-enyl-palmitoyl)-2-linoleoyl-GPC (p-16:0/18:2) levels	1.47062	21.0184	0.00253875
1	230280364	T	C	0.0147219	-0.290354	0.0632245	4.38121e-06	rs72647713	8260	GCST90200060	1-(1-enyl-palmitoyl)-2-linoleoyl-GPC (p-16:0/18:2) levels	5.74613	21.0904	0.00254743
2	27508073	C	T	0.587611	0.0866493	0.0154951	2.244e-08	rs1260326	8260	GCST90200060	1-(1-enyl-palmitoyl)-2-linoleoyl-GPC (p-16:0/18:2) levels	1.40827	31.271	0.00377246
5	119613323	T	A	0.44642	0.0768136	0.0152996	5.15015e-07	rs35702759	8260	GCST90200060	1-(1-enyl-palmitoyl)-2-linoleoyl-GPC (p-16:0/18:2) levels	1.3905	25.2067	0.00304311
6	36812222	A	T	0.536802	0.0710931	0.0153561	3.66306e-06	rs236389	8260	GCST90200060	1-(1-enyl-palmitoyl)-2-linoleoyl-GPC (p-16:0/18:2) levels	1.39563	21.4335	0.00258876
6	169327046	C	T	0.451292	0.0718732	0.0154366	3.22364e-06	rs12211973	8260	GCST90200060	1-(1-enyl-palmitoyl)-2-linoleoyl-GPC (p-16:0/18:2) levels	1.40295	21.6786	0.00261829
8	20079176	G	A	0.188833	0.0909274	0.0197809	4.29188e-06	rs28597716	8260	GCST90200060	1-(1-enyl-palmitoyl)-2-linoleoyl-GPC (p-16:0/18:2) levels	1.79778	21.1299	0.00255219
9	74275553	C	A	0.104565	-0.117224	0.0249369	2.59097e-06	rs111436575	8260	GCST90200060	1-(1-enyl-palmitoyl)-2-linoleoyl-GPC (p-16:0/18:2) levels	2.26638	22.0978	0.00266878
11	116778201	C	G	0.868942	0.116584	0.0225022	2.20705e-07	rs964184	8260	GCST90200060	1-(1-enyl-palmitoyl)-2-linoleoyl-GPC (p-16:0/18:2) levels	2.0451	26.8428	0.00323999
13	81303145	A	G	0.0662599	0.146027	0.0305559	1.76167e-06	rs74605231	8260	GCST90200060	1-(1-enyl-palmitoyl)-2-linoleoyl-GPC (p-16:0/18:2) levels	2.77706	22.839	0.00275805
14	74729535	T	G	0.0281793	-0.208707	0.0453712	4.22535e-06	rs145118419	8260	GCST90200060	1-(1-enyl-palmitoyl)-2-linoleoyl-GPC (p-16:0/18:2) levels	4.12354	21.1599	0.0025558
15	85894538	C	G	0.0363636	-0.200556	0.0407384	8.52221e-07	rs4843128	8260	GCST90200060	1-(1-enyl-palmitoyl)-2-linoleoyl-GPC (p-16:0/18:2) levels	3.70249	24.2361	0.00292628
16	56960616	T	C	0.325283	0.114121	0.0161324	1.50516e-12	rs17231506	8260	GCST90200060	1-(1-enyl-palmitoyl)-2-linoleoyl-GPC (p-16:0/18:2) levels	1.46619	50.0418	0.0060233
18	3860783	G	A	0.00802139	-0.407404	0.0855492	1.91474e-06	rs112328492	8260	GCST90200060	1-(1-enyl-palmitoyl)-2-linoleoyl-GPC (p-16:0/18:2) levels	7.7751	22.6787	0.00273875
											1-(1-enyl-palmitoyl)-2-linoleoyl-GPC (p-16:0/18:2) levels			0.0425719
1	201380954	T	C	0.0490971	0.186529	0.039373	2.16406e-06	rs16848493	6227	GCST90200069	Phenylacetylglutamate levels	3.10698	22.4438	0.00359247
2	80554564	A	G	0.0554569	0.16997	0.0368981	4.09537e-06	rs76003961	6227	GCST90200069	Phenylacetylglutamate levels	2.91168	21.2196	0.00339719
3	177982588	A	C	0.0367541	-0.209492	0.0452835	3.72384e-06	rs73179138	6227	GCST90200069	Phenylacetylglutamate levels	3.57338	21.402	0.0034263
3	185943536	C	T	0.073234	-0.161284	0.0326836	8.02764e-07	rs73178107	6227	GCST90200069	Phenylacetylglutamate levels	2.57911	24.3513	0.00389662
4	172628490	T	G	0.0925657	-0.139859	0.0296992	2.48735e-06	rs34903233	6227	GCST90200069	Phenylacetylglutamate levels	2.3436	22.1764	0.00354983
6	25783681	T	C	0.443997	0.165801	0.0170576	2.47538e-22	rs3757131	6227	GCST90200069	Phenylacetylglutamate levels	1.34604	94.4797	0.0149505
7	55234079	A	G	0.0143156	0.335971	0.0712788	2.43533e-06	rs117113249	6227	GCST90200069	Phenylacetylglutamate levels	5.62471	22.2169	0.00355628
7	106658381	C	A	0.0527467	-0.176429	0.0377283	2.92094e-06	rs10236648	6227	GCST90200069	Phenylacetylglutamate levels	2.97719	21.8678	0.00350061
8	39923925	T	C	0.326667	0.0873836	0.0183149	1.83163e-06	rs7010461	6227	GCST90200069	Phenylacetylglutamate levels	1.44525	22.7641	0.00364356
9	113135808	T	C	0.00483715	-0.540805	0.118385	4.91923e-06	rs187440405	6227	GCST90200069	Phenylacetylglutamate levels	9.34192	20.8683	0.00334114
9	113701880	T	C	0.172755	0.110165	0.0223981	8.72159e-07	rs2170226	6227	GCST90200069	Phenylacetylglutamate levels	1.76746	24.1916	0.00387116
10	29173277	A	G	0.0119451	0.357444	0.0778995	4.46373e-06	rs140287625	6227	GCST90200069	Phenylacetylglutamate levels	6.14715	21.0546	0.00337086
13	27395134	G	A	0.0170101	-0.309286	0.065852	2.64426e-06	rs143470418	6227	GCST90200069	Phenylacetylglutamate levels	5.19647	22.0588	0.00353108
17	47936020	A	G	0.0152641	-0.328853	0.06964	2.3332e-06	rs192123848	6227	GCST90200069	Phenylacetylglutamate levels	5.49539	22.299	0.00356939
											Phenylacetylglutamate levels			0.061197
2	30647384	C	T	0.53222	0.0716949	0.0154991	3.73237e-06	rs2602788	8250	GCST90200107	Gamma-glutamyl-alpha-lysine levels	1.40778	21.3975	0.00258756
3	55516	G	A	0.0155919	-0.298383	0.0632078	2.35075e-06	rs114821088	8250	GCST90200107	Gamma-glutamyl-alpha-lysine levels	5.74113	22.2847	0.00269455
3	71078656	A	G	0.189255	-0.0947165	0.0197407	1.60221e-06	rs11709019	8250	GCST90200107	Gamma-glutamyl-alpha-lysine levels	1.79304	23.0211	0.00278335
3	118872891	T	A	0.0623028	0.167454	0.0317515	1.33555e-07	rs58352533	8250	GCST90200107	Gamma-glutamyl-alpha-lysine levels	2.88397	27.8139	0.00336087
5	36241853	C	T	0.410538	0.0725431	0.0155724	3.1864e-06	rs74717771	8250	GCST90200107	Gamma-glutamyl-alpha-lysine levels	1.41443	21.7011	0.00262417
6	108956705	T	A	0.120369	0.115865	0.0241011	1.5287e-06	rs12193858	8250	GCST90200107	Gamma-glutamyl-alpha-lysine levels	2.18909	23.1116	0.00279426
6	156850906	A	T	0.708333	-0.0834551	0.0170294	9.55132e-07	rs287924	8250	GCST90200107	Gamma-glutamyl-alpha-lysine levels	1.54677	24.0164	0.00290333
7	27899522	T	C	0.00224596	-0.797691	0.163401	1.05119e-06	rs186956449	8250	GCST90200107	Gamma-glutamyl-alpha-lysine levels	14.8416	23.832	0.0028811
8	114214436	A	G	0.0185706	-0.263277	0.0573887	4.48364e-06	rs189868424	8250	GCST90200107	Gamma-glutamyl-alpha-lysine levels	5.21259	21.0462	0.00254518
9	23035988	T	C	0.0186709	0.263875	0.0573943	4.27407e-06	rs12375901	8250	GCST90200107	Gamma-glutamyl-alpha-lysine levels	5.2131	21.1378	0.00255622
16	1211024	T	C	0.572036	0.0740868	0.0155168	1.80044e-06	rs2738898	8250	GCST90200107	Gamma-glutamyl-alpha-lysine levels	1.40938	22.797	0.00275632
16	16029602	T	A	0.611424	0.073879	0.0160059	3.917e-06	rs924135	8250	GCST90200107	Gamma-glutamyl-alpha-lysine levels	1.45381	21.305	0.0025764
16	66697727	A	T	0.017868	-0.274442	0.0578914	2.13051e-06	rs355916	8250	GCST90200107	Gamma-glutamyl-alpha-lysine levels	5.25825	22.4736	0.00271733
16	68278961	G	A	0.728248	0.0963073	0.0173669	2.93195e-08	rs9925773	8250	GCST90200107	Gamma-glutamyl-alpha-lysine levels	1.57743	30.752	0.00371457
16	83957848	G	T	0.00864588	-0.38511	0.0833674	3.84787e-06	rs193036616	8250	GCST90200107	Gamma-glutamyl-alpha-lysine levels	7.57222	21.3391	0.00258051
18	2495899	C	G	0.0117962	-0.347375	0.0716786	1.25795e-06	rs72869106	8250	GCST90200107	Gamma-glutamyl-alpha-lysine levels	6.51053	23.4865	0.00283945
19	51602997	A	T	0.0156002	0.294517	0.0629785	2.91855e-06	rs73050850	8250	GCST90200107	Gamma-glutamyl-alpha-lysine levels	5.72031	21.8694	0.00264446
22	24599701	G	A	0.373802	-0.081102	0.0159703	3.80821e-07	rs2006092	8250	GCST90200107	Gamma-glutamyl-alpha-lysine levels	1.45057	25.7891	0.00311697
22	37024849	T	C	0.0542739	-0.23204	0.0339889	8.67507e-12	rs60296118	8250	GCST90200107	Gamma-glutamyl-alpha-lysine levels	3.0872	46.607	0.00561896
											Gamma-glutamyl-alpha-lysine levels			0.0562956
1	177105662	T	C	0.055681	0.166123	0.035816	3.51393e-06	rs74814187	7140	GCST90200113	Stearoylcholine levels	3.0264	21.5132	0.00300484
2	210675783	A	C	0.30673	-0.0899141	0.0178464	4.69877e-07	rs1047891	7140	GCST90200113	Stearoylcholine levels	1.50799	25.3837	0.00354353
3	146387995	T	C	0.0181576	-0.310975	0.0610597	3.52519e-07	rs115637562	7140	GCST90200113	Stearoylcholine levels	5.15945	25.9383	0.00362068
4	157820547	T	C	0.145089	-0.108139	0.0231721	3.05929e-06	rs34634630	7140	GCST90200113	Stearoylcholine levels	1.95801	21.7788	0.00304183
6	113606592	A	G	0.0223221	-0.255858	0.0558775	4.67406e-06	rs62417289	7140	GCST90200113	Stearoylcholine levels	4.72157	20.9664	0.00292869
10	28999366	T	C	0.0644798	0.161163	0.0330429	1.07499e-06	rs2016129	7140	GCST90200113	Stearoylcholine levels	2.79208	23.7889	0.00332164
10	104204165	C	G	0.0141251	-0.332167	0.0701381	2.18087e-06	rs41290942	7140	GCST90200113	Stearoylcholine levels	5.92657	22.4287	0.00313232
14	68172250	A	T	0.966839	0.230176	0.0459814	5.56141e-07	rs1555942	7140	GCST90200113	Stearoylcholine levels	3.88536	25.0585	0.0034983
15	59840593	C	A	0.959963	0.21102	0.0438262	1.47251e-06	rs1437468	7140	GCST90200113	Stearoylcholine levels	3.70325	23.1835	0.00323739
19	15936996	A	G	0.9742	-0.239754	0.0522239	4.41361e-06	rs2116951	7140	GCST90200113	Stearoylcholine levels	4.41284	21.0762	0.00294399
											Stearoylcholine levels			0.0322732
1	75728369	G	C	0.322254	0.129504	0.0179485	5.38124e-13	rs7524467	6253	GCST90200152	2-butenoylglycine levels	1.41929	52.0607	0.00825959
1	199641514	A	G	0.0148953	-0.327493	0.0699671	2.85941e-06	rs149580671	6253	GCST90200152	2-butenoylglycine levels	5.53271	21.9087	0.00349259
2	10846728	A	G	0.132943	-0.117814	0.0252343	3.02957e-06	rs59164865	6253	GCST90200152	2-butenoylglycine levels	1.99543	21.7977	0.00347496
2	210675783	A	C	0.325609	0.262111	0.0180777	1.22702e-47	rs1047891	6253	GCST90200152	2-butenoylglycine levels	1.42951	210.225	0.0325364
4	83657525	T	C	0.2038	-0.10028	0.021216	2.28304e-06	rs17007085	6253	GCST90200152	2-butenoylglycine levels	1.67767	22.341	0.00356125
4	104842373	T	G	0.00874098	-0.450591	0.0907197	6.805e-07	rs146446355	6253	GCST90200152	2-butenoylglycine levels	7.17374	24.6696	0.00393099
4	150199316	T	C	0.0681127	0.165398	0.0333541	7.09162e-07	rs76293759	6253	GCST90200152	2-butenoylglycine levels	2.63751	24.5902	0.00391839
5	127298752	G	C	0.040939	0.202407	0.0425894	2.00896e-06	rs2194080	6253	GCST90200152	2-butenoylglycine levels	3.3678	22.5865	0.00360025
7	103735399	A	C	0.0277331	-0.238647	0.0515637	3.68867e-06	rs7797966	6253	GCST90200152	2-butenoylglycine levels	4.07745	21.4202	0.00341498
11	3088196	C	T	0.811195	0.10176	0.021881	3.30931e-06	rs10160757	6253	GCST90200152	2-butenoylglycine levels	1.73026	21.6282	0.00344802
11	67592132	G	T	0.566855	-0.138694	0.0169833	3.17508e-16	rs596603	6253	GCST90200152	2-butenoylglycine levels	1.34297	66.6916	0.0105563
12	90689993	T	C	0.0103698	0.405681	0.0843163	1.4986e-06	rs75143249	6253	GCST90200152	2-butenoylglycine levels	6.66739	23.1497	0.0036897
14	96720761	A	G	0.0420875	-0.205435	0.0425162	1.35218e-06	rs117968676	6253	GCST90200152	2-butenoylglycine levels	3.36201	23.3475	0.0037211
16	60541398	G	A	0.0151321	0.344462	0.0696137	7.49087e-07	rs115766504	6253	GCST90200152	2-butenoylglycine levels	5.50477	24.4846	0.00390163
16	85186022	T	C	0.175247	0.103085	0.0224898	4.56969e-06	rs55810147	6253	GCST90200152	2-butenoylglycine levels	1.7784	21.0097	0.00334975
17	46791946	A	G	0.884741	0.124265	0.0267067	3.27225e-06	rs199493	6253	GCST90200152	2-butenoylglycine levels	2.11186	21.65	0.00345149
21	15730718	A	G	0.021854	0.270916	0.0582142	3.25908e-06	rs117548555	6253	GCST90200152	2-butenoylglycine levels	4.60334	21.6577	0.00345271
											2-butenoylglycine levels			0.10176
1	46927092	C	T	0.792497	0.130435	0.0185658	2.13198e-12	rs11585983	8217	GCST90200159	Dodecenedioate (C12:1-DC) levels	1.68295	49.3584	0.00597244
1	241948609	A	G	0.127894	-0.106028	0.022734	3.1034e-06	rs28460841	8217	GCST90200159	Dodecenedioate (C12:1-DC) levels	2.06078	21.7515	0.00264079
2	207095936	C	T	0.730089	0.0781682	0.0168473	3.48748e-06	rs1263613	8217	GCST90200159	Dodecenedioate (C12:1-DC) levels	1.52717	21.5278	0.0026137
3	15735840	C	T	0.0325621	0.203401	0.0419647	1.25374e-06	rs55958922	8217	GCST90200159	Dodecenedioate (C12:1-DC) levels	3.804	23.493	0.00285161
4	7683776	C	A	0.0113902	0.330598	0.0698449	2.20881e-06	rs113665619	8217	GCST90200159	Dodecenedioate (C12:1-DC) levels	6.33128	22.4043	0.00271982
4	88376289	G	A	0.429321	-0.0737552	0.0153798	1.622e-06	rs4554032	8217	GCST90200159	Dodecenedioate (C12:1-DC) levels	1.39414	22.9977	0.00279166
5	100808145	T	C	0.0755828	0.148079	0.0285315	2.10267e-07	rs17779334	8217	GCST90200159	Dodecenedioate (C12:1-DC) levels	2.58631	26.9363	0.0032682
6	50442969	T	C	0.0998637	-0.117188	0.0248632	2.43697e-06	rs200257	8217	GCST90200159	Dodecenedioate (C12:1-DC) levels	2.25379	22.2153	0.00269694
6	165725498	C	T	0.542312	0.0756598	0.0153457	8.20729e-07	rs9459497	8217	GCST90200159	Dodecenedioate (C12:1-DC) levels	1.39105	24.3084	0.0029503
10	120661749	G	A	0.023143	-0.238872	0.0497888	1.60497e-06	rs532187889	8217	GCST90200159	Dodecenedioate (C12:1-DC) levels	4.51324	23.018	0.00279412
11	39974854	C	T	0.0696257	0.141964	0.0289503	9.40488e-07	rs61911181	8217	GCST90200159	Dodecenedioate (C12:1-DC) levels	2.62428	24.0464	0.00291859
14	73566890	G	A	0.422976	-0.191563	0.0152189	2.48383e-36	rs11626972	8217	GCST90200159	Dodecenedioate (C12:1-DC) levels	1.37956	158.437	0.0189214
17	12617363	C	T	0.054858	0.151937	0.0325279	2.99757e-06	rs78755500	8217	GCST90200159	Dodecenedioate (C12:1-DC) levels	2.94858	21.818	0.00264884
17	18940432	A	G	0.0449212	0.166357	0.0362649	4.49075e-06	rs146004765	8217	GCST90200159	Dodecenedioate (C12:1-DC) levels	3.28733	21.0431	0.002555
18	59816187	T	A	0.00762009	0.419694	0.0860299	1.06912e-06	rs117068887	8217	GCST90200159	Dodecenedioate (C12:1-DC) levels	7.79841	23.7994	0.0028887
											Dodecenedioate (C12:1-DC) levels			0.0612321
1	28814236	T	C	0.28248	-0.078347	0.0167453	2.88658e-06	rs2236860	8265	GCST90200251	Branched-chain, straight-chain, or cyclopropyl 10:1 fatty acid (1) levels	1.52235	21.8907	0.00264224
1	57204361	C	T	0.926653	0.132492	0.0289495	4.72491e-06	rs197612	8265	GCST90200251	Branched-chain, straight-chain, or cyclopropyl 10:1 fatty acid (1) levels	2.63186	20.9458	0.00252848
3	141314639	G	A	0.347511	-0.073656	0.0160084	4.20273e-06	rs9871963	8265	GCST90200251	Branched-chain, straight-chain, or cyclopropyl 10:1 fatty acid (1) levels	1.45536	21.17	0.00255547
5	37433453	T	C	0.00249604	-0.739787	0.149946	8.06904e-07	rs74347368	8265	GCST90200251	Branched-chain, straight-chain, or cyclopropyl 10:1 fatty acid (1) levels	13.6319	24.3413	0.00293717
5	167918165	C	A	0.0135135	-0.310995	0.0650243	1.72907e-06	rs58144271	8265	GCST90200251	Branched-chain, straight-chain, or cyclopropyl 10:1 fatty acid (1) levels	5.91149	22.8747	0.00276069
9	130921887	C	T	0.569064	-0.0713055	0.0149885	1.96166e-06	rs7862027	8265	GCST90200251	Branched-chain, straight-chain, or cyclopropyl 10:1 fatty acid (1) levels	1.36264	22.6324	0.00273152
11	87563510	C	A	0.00218102	0.735142	0.160001	4.33553e-06	rs188278825	8265	GCST90200251	Branched-chain, straight-chain, or cyclopropyl 10:1 fatty acid (1) levels	14.546	21.1104	0.0025483
13	21509194	C	T	0.0877686	-0.130597	0.0266619	9.66922e-07	rs11616297	8265	GCST90200251	Branched-chain, straight-chain, or cyclopropyl 10:1 fatty acid (1) levels	2.42389	23.993	0.00289526
18	75190027	G	T	0.00286132	-0.643076	0.137214	2.77705e-06	rs142334663	8265	GCST90200251	Branched-chain, straight-chain, or cyclopropyl 10:1 fatty acid (1) levels	12.4744	21.9648	0.00265117
											Branched-chain, straight-chain, or cyclopropyl 10:1 fatty acid (1) levels			0.0242503
2	51774739	T	G	0.186985	-0.108627	0.0228655	2.02732e-06	rs72790128	6199	GCST90200262	N-succinyl-phenylalanine levels	1.80029	22.5691	0.00362872
4	22049558	A	G	0.0153086	-0.342756	0.0727608	2.46841e-06	rs28367075	6199	GCST90200262	N-succinyl-phenylalanine levels	5.72873	22.1909	0.00356814
6	25807375	G	A	0.533506	-0.364471	0.0171842	7.77716e-100	rs2817188	6199	GCST90200262	N-succinyl-phenylalanine levels	1.35298	449.85	0.0676786
6	29764998	G	C	0.0608752	0.172517	0.0371679	3.45798e-06	rs2246856	6199	GCST90200262	N-succinyl-phenylalanine levels	2.92637	21.5441	0.00346449
7	46920354	A	G	0.0215775	-0.303419	0.0599785	4.21916e-07	rs76653848	6199	GCST90200262	N-succinyl-phenylalanine levels	4.72233	25.5914	0.00411266
9	84120084	A	G	0.0940986	-0.138279	0.0299298	3.83548e-06	rs12238280	6199	GCST90200262	N-succinyl-phenylalanine levels	2.35648	21.3454	0.00343265
11	111006473	C	T	0.0315463	-0.240162	0.051226	2.7549e-06	rs79837617	6199	GCST90200262	N-succinyl-phenylalanine levels	4.03321	21.98	0.00353434
14	30504386	G	A	0.0171093	0.32027	0.0684853	2.9183e-06	rs117749188	6199	GCST90200262	N-succinyl-phenylalanine levels	5.3921	21.8694	0.00351663
17	50672161	T	A	0.661097	0.092962	0.0192013	1.28906e-06	rs8075406	6199	GCST90200262	N-succinyl-phenylalanine levels	1.51179	23.4396	0.00376815
18	27693595	C	T	0.0172386	-0.342914	0.0676655	4.02476e-07	rs139608385	6199	GCST90200262	N-succinyl-phenylalanine levels	5.32756	25.6824	0.00412723
19	15879621	T	C	0.279276	-0.203069	0.0197712	9.52272e-25	rs2108622	6199	GCST90200262	N-succinyl-phenylalanine levels	1.55666	105.492	0.0167382
											N-succinyl-phenylalanine levels			0.11757
1	115521890	A	G	0.0211071	0.247407	0.0533781	3.56965e-06	rs188783795	8247	GCST90200280	5-oxoproline levels	4.84743	21.4831	0.00259882
5	41952056	T	C	0.0141016	0.339727	0.0656562	2.28734e-07	rs56212424	8247	GCST90200280	5-oxoproline levels	5.96244	26.7737	0.00323676
6	53440396	G	A	0.00965861	-0.366003	0.0788192	3.42427e-06	rs139126770	8247	GCST90200280	5-oxoproline levels	7.15781	21.5628	0.00260844
7	17974805	A	T	0.109576	0.118199	0.0252374	2.82041e-06	rs12699933	8247	GCST90200280	5-oxoproline levels	2.29188	21.935	0.00265335
8	61286378	G	A	0.0810646	-0.1311	0.028212	3.36852e-06	rs7815054	8247	GCST90200280	5-oxoproline levels	2.56202	21.5942	0.00261223
8	144058338	G	T	0.0852266	-0.821609	0.0259328	2.72673e-220	rs3935209	8247	GCST90200280	5-oxoproline levels	2.35504	1003.76	0.10853
8	144344605	C	A	0.068625	0.141727	0.0307535	4.05593e-06	rs9650609	8247	GCST90200280	5-oxoproline levels	2.79282	21.2381	0.00256926
10	5527992	A	G	0.0382584	-0.188879	0.0407332	3.53537e-06	rs61832636	8247	GCST90200280	5-oxoproline levels	3.6991	21.5016	0.00260105
11	59219504	A	G	0.0105595	0.347748	0.0758993	4.61203e-06	rs117896138	8247	GCST90200280	5-oxoproline levels	6.89264	20.992	0.00253956
12	56472550	A	T	0.194664	-0.116229	0.0194541	2.30729e-09	rs2638314	8247	GCST90200280	5-oxoproline levels	1.76669	35.6949	0.00431062
13	49767516	C	T	0.0994901	-0.117199	0.0255344	4.43569e-06	rs9568320	8247	GCST90200280	5-oxoproline levels	2.31886	21.0667	0.00254858
20	43615154	T	C	0.0105341	-0.36849	0.0749982	8.95449e-07	rs148719884	8247	GCST90200280	5-oxoproline levels	6.81081	24.1407	0.00291937
											5-oxoproline levels			0.139728
1	39896111	C	G	0.181568	-0.125642	0.0272501	4.01314e-06	rs41297593	4607	GCST90200355	Adenosine 5\'-diphosphate (ADP) levels	1.8496	21.2585	0.00459519
1	92125215	A	G	0.0279354	0.293407	0.0622129	2.40311e-06	rs76969758	4607	GCST90200355	Adenosine 5\'-diphosphate (ADP) levels	4.22269	22.2423	0.00480682
2	234191055	C	A	0.0291431	0.294646	0.0613979	1.59496e-06	rs80332390	4607	GCST90200355	Adenosine 5\'-diphosphate (ADP) levels	4.16738	23.03	0.0049762
3	118567183	T	C	0.0837525	-0.169155	0.0366935	4.02772e-06	rs142622373	4607	GCST90200355	Adenosine 5\'-diphosphate (ADP) levels	2.49057	21.2516	0.00459369
7	119632797	A	G	0.171331	-0.130581	0.0272453	1.64476e-06	rs10236510	4607	GCST90200355	Adenosine 5\'-diphosphate (ADP) levels	1.84927	22.9708	0.00496348
8	26932905	C	T	0.0201437	0.362441	0.0724372	5.62936e-07	rs74754867	4607	GCST90200355	Adenosine 5\'-diphosphate (ADP) levels	4.91667	25.0352	0.00540713
8	100846652	G	T	0.155928	-0.148503	0.0298332	6.43163e-07	rs7829662	4607	GCST90200355	Adenosine 5\'-diphosphate (ADP) levels	2.02493	24.7783	0.00535193
9	29378733	G	A	0.706568	0.11101	0.023015	1.41135e-06	rs12003375	4607	GCST90200355	Adenosine 5\'-diphosphate (ADP) levels	1.56214	23.265	0.00502671
10	11975968	C	A	0.0679188	-0.188259	0.0410057	4.41017e-06	rs72777711	4607	GCST90200355	Adenosine 5\'-diphosphate (ADP) levels	2.78326	21.0777	0.00455628
10	122384116	T	C	0.0688343	-0.189269	0.0403677	2.75052e-06	rs77506352	4607	GCST90200355	Adenosine 5\'-diphosphate (ADP) levels	2.73995	21.9832	0.00475109
13	83396878	G	T	0.0184256	0.352965	0.0769012	4.43556e-06	rs117739522	4607	GCST90200355	Adenosine 5\'-diphosphate (ADP) levels	5.21966	21.0667	0.00455392
14	95684913	T	C	0.40085	0.0983768	0.021393	4.25452e-06	rs2181066	4607	GCST90200355	Adenosine 5\'-diphosphate (ADP) levels	1.45205	21.1467	0.00457112
16	4812786	C	T	0.145624	-0.142313	0.0290321	9.49014e-07	rs112036394	4607	GCST90200355	Adenosine 5\'-diphosphate (ADP) levels	1.97055	24.0288	0.0051909
17	54661426	G	A	0.842936	0.135423	0.0287772	2.52752e-06	rs10468503	4607	GCST90200355	Adenosine 5\'-diphosphate (ADP) levels	1.95325	22.1456	0.00478602
21	42119054	T	C	0.0504458	-0.223812	0.0470955	2.01103e-06	rs76209394	4607	GCST90200355	Adenosine 5\'-diphosphate (ADP) levels	3.1966	22.5844	0.00488038
											Adenosine 5\'-diphosphate (ADP) levels			0.0730109
1	22225320	C	T	0.518206	-0.0716936	0.0154271	3.3641e-06	rs2744738	8218	GCST90200356	Adenosine 5\'-monophosphate (AMP) levels	1.39852	21.5969	0.00262175
3	84791842	T	C	0.341966	-0.075533	0.0161345	2.84827e-06	rs4856547	8218	GCST90200356	Adenosine 5\'-monophosphate (AMP) levels	1.46264	21.9161	0.00266039
3	184391714	T	C	0.0720408	0.140012	0.0300711	3.22352e-06	rs79386316	8218	GCST90200356	Adenosine 5\'-monophosphate (AMP) levels	2.72604	21.6786	0.00263164
10	58793279	T	C	0.0232845	0.23763	0.0511019	3.31737e-06	rs139721493	8218	GCST90200356	Adenosine 5\'-monophosphate (AMP) levels	4.63255	21.6236	0.00262498
10	60980126	A	G	0.0258053	0.228085	0.0478722	1.89355e-06	rs118182258	8218	GCST90200356	Adenosine 5\'-monophosphate (AMP) levels	4.33977	22.7	0.00275529
12	116440229	G	C	0.305065	0.0813203	0.017234	2.37462e-06	rs2264772	8218	GCST90200356	Adenosine 5\'-monophosphate (AMP) levels	1.56232	22.2652	0.00270265
13	69301289	A	G	0.0378131	0.188062	0.0403595	3.16698e-06	rs112614069	8218	GCST90200356	Adenosine 5\'-monophosphate (AMP) levels	3.65872	21.7125	0.00263575
17	55212120	A	G	0.635972	-0.0751755	0.0160259	2.72042e-06	rs12941798	8218	GCST90200356	Adenosine 5\'-monophosphate (AMP) levels	1.4528	22.0043	0.00267107
											Adenosine 5\'-monophosphate (AMP) levels			0.0213035
1	164891445	G	A	0.142805	-0.0872322	0.01893	4.06299e-06	rs1339135	8239	GCST90200366	Creatinine levels	1.71826	21.235	0.00257137
3	124179682	A	C	0.00419861	0.473565	0.102885	4.16778e-06	rs140215722	8239	GCST90200366	Creatinine levels	9.33876	21.1863	0.00256549
5	39402545	T	C	0.326469	-0.0655226	0.0142954	4.57307e-06	rs6882168	8239	GCST90200366	Creatinine levels	1.29758	21.0082	0.00254398
5	80925178	C	T	0.137736	-0.0892216	0.0194535	4.50966e-06	rs555470	8239	GCST90200366	Creatinine levels	1.76577	21.0351	0.00254723
7	99427887	T	A	0.0854075	0.119015	0.023755	5.44048e-07	rs28419687	8239	GCST90200366	Creatinine levels	2.15622	25.1011	0.00303811
11	113180763	G	A	0.0191957	-0.235754	0.0475743	7.21465e-07	rs118162901	8239	GCST90200366	Creatinine levels	4.31827	24.5569	0.00297243
12	59860742	C	T	0.573319	-0.0640119	0.0137006	2.97977e-06	rs7308622	8239	GCST90200366	Creatinine levels	1.24359	21.8294	0.00264316
13	113772763	G	A	0.0213296	0.217038	0.0460139	2.39584e-06	rs76171931	8239	GCST90200366	Creatinine levels	4.17663	22.2481	0.00269372
16	20381010	A	G	0.192428	-0.0992923	0.0171397	6.90866e-09	rs77924615	8239	GCST90200366	Creatinine levels	1.55575	33.5602	0.00405779
18	11096297	A	G	0.250154	0.0722652	0.0155823	3.52374e-06	rs2902932	8239	GCST90200366	Creatinine levels	1.41439	21.5078	0.00260432
21	34797065	A	C	0.00844779	0.34176	0.0722693	2.25652e-06	rs144949756	8239	GCST90200366	Creatinine levels	6.55981	22.3632	0.00270762
21	45942333	T	C	0.0109396	-0.288528	0.0627287	4.23266e-06	rs117340666	8239	GCST90200366	Creatinine levels	5.69382	21.1565	0.00256189
											Creatinine levels			0.0335071
1	92474854	T	C	0.121486	0.117437	0.023807	8.10357e-07	rs41313373	8222	GCST90200391	Methionine levels	2.15871	24.3333	0.00295152
1	218796257	A	G	0.0196485	0.261269	0.0549138	1.95708e-06	rs149942876	8222	GCST90200391	Methionine levels	4.97932	22.6367	0.00274629
2	6246094	T	C	0.216122	-0.0911228	0.018531	8.77393e-07	rs4669047	8222	GCST90200391	Methionine levels	1.6803	24.18	0.00293298
2	88347629	A	T	0.198358	0.0945487	0.0191134	7.54744e-07	rs1258432	8222	GCST90200391	Methionine levels	1.73311	24.4701	0.00296806
2	165099470	C	G	0.0942083	0.128887	0.0261227	8.06045e-07	rs112414844	8222	GCST90200391	Methionine levels	2.36868	24.3434	0.00295275
2	236352923	C	G	0.00540806	0.492038	0.105185	2.89903e-06	rs138314904	8222	GCST90200391	Methionine levels	9.53768	21.8821	0.00265499
6	100350014	T	G	0.146093	0.106156	0.0219586	1.33557e-06	rs1876155	8222	GCST90200391	Methionine levels	1.9911	23.3711	0.00283514
6	127519647	C	T	0.0188507	-0.26383	0.0567217	3.29824e-06	rs77721269	8222	GCST90200391	Methionine levels	5.14325	21.6347	0.00262504
7	44199925	G	T	0.0137682	0.322425	0.0651535	7.47107e-07	rs7780890	8222	GCST90200391	Methionine levels	5.90781	24.4896	0.00297042
10	13934810	T	C	0.208033	-0.0962758	0.0188049	3.05979e-07	rs7094952	8222	GCST90200391	Methionine levels	1.70514	26.2115	0.00317861
12	3140340	G	C	0.469186	-0.0822858	0.0156965	1.58582e-07	rs687448	8222	GCST90200391	Methionine levels	1.42328	27.4817	0.00333214
12	104000637	C	T	0.201449	0.0890793	0.0189975	2.74545e-06	rs2629804	8222	GCST90200391	Methionine levels	1.7226	21.9867	0.00266765
14	43910941	A	T	0.0127751	0.317519	0.0677755	2.80144e-06	rs112387872	8222	GCST90200391	Methionine levels	6.14556	21.948	0.00266296
17	69062290	T	A	0.0154715	0.295729	0.0615476	1.54839e-06	rs74963919	8222	GCST90200391	Methionine levels	5.58084	23.0869	0.00280076
											Methionine levels			0.0402793
1	22173550	T	A	0.0122321	-0.455571	0.0936158	1.13655e-06	rs150103370	4639	GCST90200395	Inosine 5\'-monophosphate (IMP) levels	6.37619	23.6818	0.00508118
3	56815721	C	T	0.622023	0.0992771	0.0209969	2.26547e-06	rs1354034	4639	GCST90200395	Inosine 5\'-monophosphate (IMP) levels	1.4301	22.3557	0.00479802
3	96611358	C	T	0.0622687	-0.204112	0.0425869	1.64428e-06	rs9816900	4639	GCST90200395	Inosine 5\'-monophosphate (IMP) levels	2.9006	22.9713	0.00492949
4	9494280	C	T	0.865551	-0.144069	0.0294983	1.03966e-06	rs2049544	4639	GCST90200395	Inosine 5\'-monophosphate (IMP) levels	2.00914	23.8532	0.00511778
4	77547772	C	A	0.0562053	0.212153	0.0446523	2.02179e-06	rs150162267	4639	GCST90200395	Inosine 5\'-monophosphate (IMP) levels	3.04128	22.5741	0.00484467
4	128767347	T	C	0.0719504	-0.191795	0.0396529	1.31916e-06	rs17013669	4639	GCST90200395	Inosine 5\'-monophosphate (IMP) levels	2.70077	23.3951	0.00501998
5	171482701	T	C	0.0411181	0.243548	0.0516921	2.45886e-06	rs17681009	4639	GCST90200395	Inosine 5\'-monophosphate (IMP) levels	3.52076	22.1984	0.00476442
7	32094526	A	G	0.277112	-0.112283	0.0228602	9.0278e-07	rs11761910	4639	GCST90200395	Inosine 5\'-monophosphate (IMP) levels	1.55701	24.125	0.0051758
7	145208663	A	G	0.0458765	-0.224862	0.0491594	4.78158e-06	rs117846635	4639	GCST90200395	Inosine 5\'-monophosphate (IMP) levels	3.34826	20.9228	0.00449187
8	81122557	T	C	0.421357	0.101803	0.0206761	8.49166e-07	rs28655196	4639	GCST90200395	Inosine 5\'-monophosphate (IMP) levels	1.40825	24.2429	0.00520094
12	117753142	C	T	0.0318368	0.262973	0.0575158	4.8268e-06	rs76657508	4639	GCST90200395	Inosine 5\'-monophosphate (IMP) levels	3.91741	20.9049	0.00448805
16	62996844	T	C	0.0800391	-0.173328	0.0377301	4.35069e-06	rs558189679	4639	GCST90200395	Inosine 5\'-monophosphate (IMP) levels	2.5698	21.1038	0.00453057
16	78083979	C	T	0.124323	0.143002	0.0311759	4.49783e-06	rs16947101	4639	GCST90200395	Inosine 5\'-monophosphate (IMP) levels	2.1234	21.04	0.00451693
19	11125127	T	C	0.0100497	0.512248	0.10295	6.50162e-07	rs117955899	4639	GCST90200395	Inosine 5\'-monophosphate (IMP) levels	7.01195	24.7576	0.00531078
											Inosine 5\'-monophosphate (IMP) levels			0.0682705
1	54113603	T	G	0.0255908	0.247062	0.0475382	2.024e-07	rs148871911	8219	GCST90200420	Taurine levels	4.30975	27.0101	0.00327633
1	87307820	T	C	0.164422	0.0969058	0.0204747	2.2127e-06	rs17129945	8219	GCST90200420	Taurine levels	1.85621	22.4008	0.00271875
4	26070964	A	T	0.752712	0.0868792	0.0178737	1.16949e-06	rs4692347	8219	GCST90200420	Taurine levels	1.62041	23.6267	0.0028671
10	87194125	T	A	0.686701	-0.0845302	0.0169881	6.49593e-07	rs11202381	8219	GCST90200420	Taurine levels	1.54012	24.7591	0.0030041
10	98281845	T	C	0.0105836	-0.340264	0.0740514	4.32824e-06	rs111964749	8219	GCST90200420	Taurine levels	6.7134	21.1138	0.00256294
18	24735950	A	G	0.0418749	0.179939	0.0377505	1.87427e-06	rs62644904	8219	GCST90200420	Taurine levels	3.42241	22.7198	0.00275736
											Taurine levels			0.0171866
4	155856376	C	T	0.159817	-0.131078	0.0208022	2.95407e-10	rs985335	8235	GCST90200441	Tryptophan levels	1.88774	39.7046	0.00479947
5	24854942	G	A	0.468354	0.0739868	0.0157812	2.75497e-06	rs34393758	8235	GCST90200441	Tryptophan levels	1.43209	21.98	0.00266264
5	133275491	T	C	0.25983	-0.0845602	0.0178742	2.23594e-06	rs12519130	8235	GCST90200441	Tryptophan levels	1.62203	22.381	0.00271108
6	22272258	A	G	0.26521	0.0832738	0.0170397	1.02357e-06	rs2009653	8235	GCST90200441	Tryptophan levels	1.5463	23.8832	0.00289252
6	111181991	C	T	0.708744	-0.10333	0.0165146	3.92668e-10	rs1216019	8235	GCST90200441	Tryptophan levels	1.49865	39.1486	0.00473258
8	60350682	T	C	0.019502	-0.253225	0.0545672	3.47374e-06	rs139084742	8235	GCST90200441	Tryptophan levels	4.9518	21.5352	0.0026089
12	21223575	T	C	0.398091	-0.0774247	0.0152838	4.06659e-07	rs7954542	8235	GCST90200441	Tryptophan levels	1.38696	25.6623	0.00310732
12	44455362	C	T	0.0601123	0.158535	0.0317765	6.06771e-07	rs112200836	8235	GCST90200441	Tryptophan levels	2.88362	24.8908	0.00301418
12	91127512	T	C	0.0388753	-0.189271	0.0392404	1.41159e-06	rs111581932	8235	GCST90200441	Tryptophan levels	3.56094	23.2649	0.00281785
18	56650193	G	A	0.0117919	0.332911	0.0693892	1.60472e-06	rs76476599	8235	GCST90200441	Tryptophan levels	6.29685	23.0183	0.00278806
20	58462549	T	C	0.071746	-0.140258	0.029716	2.359e-06	rs34567790	8235	GCST90200441	Tryptophan levels	2.69663	22.2779	0.00269863
											Tryptophan levels			0.0348332
6	53266491	A	T	0.0846655	0.137317	0.0300223	4.78889e-06	rs12192906	6819	GCST90200478	X-12221 levels	2.47916	20.92	0.0030594
7	84726493	T	C	0.0770146	0.155419	0.0317327	9.6947e-07	rs151314311	6819	GCST90200478	X-12221 levels	2.6204	23.988	0.00350651
9	10952260	G	A	0.049553	-0.182931	0.038883	2.54301e-06	rs189387430	6819	GCST90200478	X-12221 levels	3.21085	22.1338	0.00323634
9	126061607	G	A	0.756488	0.0975299	0.0201485	1.2948e-06	rs1978359	6819	GCST90200478	X-12221 levels	1.66381	23.431	0.00342536
11	95156680	T	C	0.0193042	-0.314687	0.0610306	2.51978e-07	rs72981746	6819	GCST90200478	X-12221 levels	5.03974	26.5866	0.00388489
12	113761119	T	C	0.0976349	0.131773	0.0283516	3.3545e-06	rs7133246	6819	GCST90200478	X-12221 levels	2.3412	21.6022	0.00315886
16	86666367	G	A	0.0189298	-0.28402	0.061838	4.36971e-06	rs77480694	6819	GCST90200478	X-12221 levels	5.10641	21.0954	0.00308498
											X-12221 levels			0.0233563
3	157449066	A	G	0.40421	-0.0812349	0.0161594	4.97939e-07	rs62278649	8255	GCST90200510	X-12680 levels	1.4682	25.2717	0.00305278
4	113822491	A	G	0.813906	0.106176	0.0198888	9.37219e-08	rs10006132	8255	GCST90200510	X-12680 levels	1.80704	28.4994	0.00344133
5	172744640	C	T	0.0387277	-0.181717	0.0397152	4.75097e-06	rs6888519	8255	GCST90200510	X-12680 levels	3.60841	20.9352	0.00253026
9	466528	T	C	0.11494	-0.116759	0.0239886	1.13151e-06	rs11790084	8255	GCST90200510	X-12680 levels	2.17953	23.6903	0.00286229
12	47566688	G	A	0.899571	0.125759	0.0257188	1.00949e-06	rs1232965	8255	GCST90200510	X-12680 levels	2.33673	23.9098	0.00288874
13	22028594	T	C	0.0424964	0.200171	0.0381791	1.58034e-07	rs73164485	8255	GCST90200510	X-12680 levels	3.46884	27.4885	0.00331967
13	56111736	A	G	0.697158	0.0807866	0.0169477	1.87164e-06	rs468720	8255	GCST90200510	X-12680 levels	1.53982	22.7226	0.00274569
19	16884261	T	C	0.106522	-0.118346	0.0250911	2.39758e-06	rs75693448	8255	GCST90200510	X-12680 levels	2.2797	22.2468	0.00268836
											X-12680 levels			0.0235291
2	179778306	C	G	0.0205433	-0.272967	0.0571396	1.77758e-06	rs144613714	7385	GCST90200514	X-12851 levels	4.91035	22.8216	0.00308157
4	9836234	A	G	0.19235	-0.0944996	0.0205857	4.4209e-06	rs12643735	7385	GCST90200514	X-12851 levels	1.76905	21.0731	0.00284615
4	58704293	T	C	0.00623729	0.491238	0.100699	1.07016e-06	rs114109144	7385	GCST90200514	X-12851 levels	8.65367	23.7976	0.00321294
5	40305034	C	T	0.0395147	0.193151	0.0412676	2.86251e-06	rs11743023	7385	GCST90200514	X-12851 levels	3.54637	21.9066	0.00295839
7	44143527	G	C	0.314505	-0.0898965	0.0175687	3.10658e-07	rs2215644	7385	GCST90200514	X-12851 levels	1.50978	26.1822	0.00353375
8	61723198	T	A	0.583127	0.0792661	0.0165891	1.76875e-06	rs10094242	7385	GCST90200514	X-12851 levels	1.4256	22.8312	0.00308287
10	99887356	A	G	0.0585561	-0.193211	0.0345287	2.19756e-08	rs146860861	7385	GCST90200514	X-12851 levels	2.96726	31.3115	0.00422311
12	21197755	G	T	0.241499	-0.115194	0.0186231	6.18927e-10	rs11045856	7385	GCST90200514	X-12851 levels	1.6004	38.261	0.00515559
17	50675505	T	C	0.345658	-0.0921189	0.0170468	6.52176e-08	rs2072365	7385	GCST90200514	X-12851 levels	1.46493	29.2019	0.00393971
19	48703346	T	C	0.448147	-0.0828835	0.0161404	2.81928e-07	rs281377	7385	GCST90200514	X-12851 levels	1.38704	26.3698	0.00355899
20	15238056	A	G	0.00803705	-0.432961	0.0887536	1.0704e-06	rs191477975	7385	GCST90200514	X-12851 levels	7.62713	23.7972	0.00321288
											X-12851 levels			0.038806
2	25303852	C	T	0.948808	0.155418	0.0340132	4.8927e-06	rs4563176	8231	GCST90200562	X-21286 levels	3.08584	20.8789	0.00253081
2	151253584	T	C	0.235064	0.0851025	0.0178334	1.82317e-06	rs35581429	8231	GCST90200562	X-21286 levels	1.61793	22.7728	0.00275975
2	226435810	A	G	0.00665446	-0.43819	0.0936715	2.89771e-06	rs150886675	8231	GCST90200562	X-21286 levels	8.49833	21.8832	0.00265222
4	68488644	C	T	0.640157	-0.0913249	0.0162689	1.98295e-08	rs36124964	8231	GCST90200562	X-21286 levels	1.47599	31.511	0.00381465
4	68670996	A	G	0.309633	-0.08703	0.01659	1.55492e-07	rs75187800	8231	GCST90200562	X-21286 levels	1.50513	27.5198	0.0033331
4	123849984	C	T	0.110537	0.111013	0.0242925	4.88054e-06	rs11736884	8231	GCST90200562	X-21286 levels	2.20393	20.8835	0.00253137
5	90858098	A	G	0.54056	-0.0740847	0.0151769	1.05321e-06	rs2247546	8231	GCST90200562	X-21286 levels	1.37692	23.8282	0.00288727
5	172551228	C	G	0.102003	0.116312	0.025292	4.25022e-06	rs57477573	8231	GCST90200562	X-21286 levels	2.29461	21.1487	0.00256343
6	52749133	T	C	0.686176	0.0892018	0.0164914	6.33782e-08	rs2608622	8231	GCST90200562	X-21286 levels	1.49618	29.2572	0.00354278
6	166687837	G	T	0.101545	-0.127997	0.025682	6.23129e-07	rs9459715	8231	GCST90200562	X-21286 levels	2.33	24.8394	0.00300944
7	17269655	A	C	0.49513	-0.0925506	0.0151659	1.04396e-09	rs12670403	8231	GCST90200562	X-21286 levels	1.37592	37.2411	0.0045052
7	76043393	G	A	0.701219	0.0836814	0.0165178	4.05991e-07	rs12533120	8231	GCST90200562	X-21286 levels	1.49858	25.6657	0.00310924
7	137776835	A	C	0.371597	0.0802444	0.0159339	4.75151e-07	rs7785642	8231	GCST90200562	X-21286 levels	1.4456	25.3621	0.00307257
12	87161650	A	C	0.252113	-0.0838889	0.0177268	2.21969e-06	rs12827965	8231	GCST90200562	X-21286 levels	1.60826	22.3949	0.00271407
15	74735539	T	C	0.250426	-0.102191	0.017392	4.20888e-09	rs2472297	8231	GCST90200562	X-21286 levels	1.57789	34.5244	0.00417793
17	16880475	G	C	0.371201	0.0735153	0.0158879	3.70759e-06	rs10852837	8231	GCST90200562	X-21286 levels	1.44143	21.4103	0.00259506
17	74911638	C	T	0.0251345	-0.223555	0.0479561	3.13667e-06	rs545726	8231	GCST90200562	X-21286 levels	4.35081	21.7311	0.00263384
19	40847202	C	T	0.576068	-0.136846	0.0151338	1.53232e-19	rs56113850	8231	GCST90200562	X-21286 levels	1.37301	81.7651	0.00983846
											X-21286 levels			0.0622712
1	80493296	T	A	0.649603	-0.077744	0.0153002	3.74995e-07	rs2081695	8130	GCST90200580	X-21796 levels	1.37957	25.819	0.00316649
1	222289646	A	G	0.0818036	0.122263	0.0265555	4.14326e-06	rs74625723	8130	GCST90200580	X-21796 levels	2.39442	21.1973	0.00260116
2	1466145	T	C	0.0376278	-0.186425	0.038003	9.31775e-07	rs76042511	8130	GCST90200580	X-21796 levels	3.4266	24.0643	0.00295192
2	221885849	T	C	0.0152454	0.284719	0.0592315	1.53306e-06	rs143713348	8130	GCST90200580	X-21796 levels	5.3407	23.1061	0.00283472
2	233764076	G	T	0.324446	0.168639	0.0153632	4.9386e-28	rs4148324	8130	GCST90200580	X-21796 levels	1.38525	120.49	0.0146076
4	138825172	T	G	0.0609681	0.143269	0.0303573	2.365e-06	rs76622351	8130	GCST90200580	X-21796 levels	2.73721	22.273	0.00273279
6	25658944	A	G	0.158357	0.0983108	0.019839	7.21733e-07	rs1003688	8130	GCST90200580	X-21796 levels	1.78881	24.5563	0.0030121
6	69886628	G	T	0.276451	0.0767378	0.016421	2.96625e-06	rs2000103	8130	GCST90200580	X-21796 levels	1.48062	21.8383	0.0026796
6	91297667	C	T	0.0162466	0.267386	0.0571577	2.89636e-06	rs143000332	8130	GCST90200580	X-21796 levels	5.15371	21.8841	0.0026852
8	105268115	A	G	0.851738	-0.102643	0.0203067	4.31233e-07	rs2941630	8130	GCST90200580	X-21796 levels	1.83098	25.5494	0.00313353
9	3733123	A	G	0.0227973	0.234716	0.0484023	1.23909e-06	rs56208285	8130	GCST90200580	X-21796 levels	4.36427	23.5155	0.0028848
9	103739399	G	A	0.447771	0.0712526	0.0146144	1.08524e-06	rs365767	8130	GCST90200580	X-21796 levels	1.31773	23.7706	0.002916
12	21233084	G	A	0.16798	0.130608	0.0192245	1.092e-11	rs11045885	8130	GCST90200580	X-21796 levels	1.73341	46.1561	0.00564659
12	88389968	T	C	0.844847	-0.0946996	0.0201002	2.46047e-06	rs7303369	8130	GCST90200580	X-21796 levels	1.81236	22.1971	0.0027235
15	81614872	A	G	0.0598491	-0.14329	0.0304758	2.57913e-06	rs75656674	8130	GCST90200580	X-21796 levels	2.7479	22.1066	0.00271243
											X-21796 levels			0.0572884
1	46880254	A	T	0.124575	0.148325	0.0234679	2.60978e-10	rs12095130	7975	GCST90200592	X-21607 levels	2.09575	39.9466	0.00498526
1	74971148	C	T	0.0145119	0.311969	0.0648932	1.52892e-06	rs149556176	7975	GCST90200592	X-21607 levels	5.79515	23.1113	0.00289032
1	75744069	A	G	0.305888	-0.290029	0.0163683	2.99372e-70	rs12123977	7975	GCST90200592	X-21607 levels	1.46174	313.961	0.0378861
1	91931772	C	T	0.0788713	0.132766	0.0288776	4.27531e-06	rs12030909	7975	GCST90200592	X-21607 levels	2.57885	21.1374	0.00264411
1	151907285	A	G	0.315419	-0.258668	0.0164979	2.11177e-55	rs28415528	7975	GCST90200592	X-21607 levels	1.47331	245.826	0.0299101
1	219574727	A	G	0.0104807	0.368963	0.0763436	1.3454e-06	rs139526938	7975	GCST90200592	X-21607 levels	6.8177	23.3572	0.00292098
2	181708936	G	A	0.011435	-0.356149	0.0727905	9.94148e-07	rs75319332	7975	GCST90200592	X-21607 levels	6.5004	23.9394	0.00299358
2	211517119	C	T	0.0107296	-0.367835	0.075685	1.17339e-06	rs114990710	7975	GCST90200592	X-21607 levels	6.75889	23.6204	0.00295379
4	91871796	G	A	0.0325719	-0.204435	0.0436081	2.75866e-06	rs79758596	7975	GCST90200592	X-21607 levels	3.89433	21.9774	0.0027489
5	125180055	T	C	0.040108	-0.182225	0.0393444	3.62979e-06	rs56393364	7975	GCST90200592	X-21607 levels	3.51357	21.4511	0.00268325
6	128848756	T	A	0.0465862	0.169745	0.0368392	4.07103e-06	rs139410868	7975	GCST90200592	X-21607 levels	3.28985	21.2312	0.00265581
8	82527569	C	G	0.409897	-0.0742662	0.0157432	2.38935e-06	rs4434621	7975	GCST90200592	X-21607 levels	1.40591	22.2534	0.00278333
9	72458731	A	G	0.552077	-0.0727003	0.0156471	3.38009e-06	rs3902975	7975	GCST90200592	X-21607 levels	1.39733	21.5876	0.00270028
12	68052813	T	G	0.0230555	-0.238796	0.0520964	4.5675e-06	rs117561283	7975	GCST90200592	X-21607 levels	4.65236	21.0106	0.00262829
12	122457523	G	A	0.732974	-0.0833164	0.0173932	1.66635e-06	rs10744217	7975	GCST90200592	X-21607 levels	1.55326	22.9457	0.00286967
12	124336159	G	A	0.839654	0.102192	0.0210631	1.22411e-06	rs1271309	7975	GCST90200592	X-21607 levels	1.88099	23.5391	0.00294366
14	73505831	C	T	0.46333	-0.198664	0.015501	1.33109e-37	rs2041073	7975	GCST90200592	X-21607 levels	1.38428	164.255	0.0201856
15	29297329	C	T	0.287357	-0.0830286	0.017058	1.13052e-06	rs966223	7975	GCST90200592	X-21607 levels	1.52333	23.6919	0.00296271
16	49814916	T	C	0.239017	-0.0884541	0.0182496	1.25399e-06	rs72780386	7975	GCST90200592	X-21607 levels	1.62974	23.4925	0.00293785
18	38801001	G	A	0.0112791	-0.344448	0.0733883	2.68568e-06	rs112809678	7975	GCST90200592	X-21607 levels	6.55378	22.0289	0.00275533
											X-21607 levels			0.138039
1	65843709	C	A	0.57045	0.0886534	0.0178413	6.73019e-07	rs4077431	6531	GCST90200597	X-22834 levels	1.44184	24.691	0.00376749
2	231861590	T	C	0.28006	-0.0901291	0.0193185	3.07976e-06	rs1866599	6531	GCST90200597	X-22834 levels	1.56122	21.7662	0.0033227
6	15365483	T	C	0.0342077	-0.255547	0.0477982	8.97332e-08	rs74857545	6531	GCST90200597	X-22834 levels	3.86279	28.5837	0.00435888
8	51361218	C	G	0.0127437	-0.371228	0.077735	1.79205e-06	rs74395074	6531	GCST90200597	X-22834 levels	6.28212	22.806	0.00348087
8	142179352	T	C	0.0725819	-0.160116	0.0335014	1.75839e-06	rs72685582	6531	GCST90200597	X-22834 levels	2.7074	22.8425	0.00348642
9	38922405	T	C	0.0123315	-0.381893	0.0817474	2.98823e-06	rs572429838	6531	GCST90200597	X-22834 levels	6.60638	21.8241	0.0033315
10	29887259	A	C	0.325134	0.0909208	0.0190393	1.79315e-06	rs2989408	6531	GCST90200597	X-22834 levels	1.53865	22.8047	0.00348068
11	78170052	A	G	0.0420012	-0.202313	0.0434319	3.19043e-06	rs230665	6531	GCST90200597	X-22834 levels	3.50993	21.6985	0.0033124
12	21208279	C	A	0.170479	0.113234	0.0228991	7.61757e-07	rs73063122	6531	GCST90200597	X-22834 levels	1.85058	24.4521	0.00373118
12	40174631	G	A	0.210259	-0.0985809	0.0214154	4.15888e-06	rs11175458	6531	GCST90200597	X-22834 levels	1.73068	21.1901	0.00323504
14	28196068	A	G	0.183738	-0.104672	0.0225328	3.39537e-06	rs67908707	6531	GCST90200597	X-22834 levels	1.82098	21.579	0.00329421
15	100140439	C	T	0.0506388	0.179695	0.0392918	4.7998e-06	rs72755203	6531	GCST90200597	X-22834 levels	3.17535	20.9155	0.00319325
											X-22834 levels			0.0419946
2	3845211	G	A	0.566015	-0.0834117	0.0177457	2.59669e-06	rs10187912	6251	GCST90200639	X-24757 levels	1.40303	22.0937	0.0035231
2	33226509	C	G	0.0279115	0.248243	0.0540442	4.3624e-06	rs57119251	6251	GCST90200639	X-24757 levels	4.27291	21.0987	0.00336497
2	210675783	A	C	0.318554	0.126163	0.0192863	6.08799e-11	rs1047891	6251	GCST90200639	X-24757 levels	1.52484	42.7924	0.0068013
3	143206674	C	G	0.119279	0.135788	0.0280234	1.26282e-06	rs17470240	6251	GCST90200639	X-24757 levels	2.21562	23.4791	0.00374319
4	69488555	C	T	0.0289668	0.26691	0.0527421	4.17786e-07	rs41297405	6251	GCST90200639	X-24757 levels	4.16996	25.6103	0.00408158
6	70029736	G	A	0.0469201	-0.214735	0.0424908	4.33351e-07	rs117626851	6251	GCST90200639	X-24757 levels	3.35946	25.5397	0.00407037
7	36615517	G	A	0.638576	0.0871825	0.019039	4.66889e-06	rs2727814	6251	GCST90200639	X-24757 levels	1.50529	20.9686	0.0033443
8	21166711	T	C	0.351312	0.0858973	0.0185328	3.57124e-06	rs1010603	6251	GCST90200639	X-24757 levels	1.46526	21.4821	0.00342591
8	79396780	T	A	0.0680426	0.162582	0.0352945	4.09602e-06	rs75465128	6251	GCST90200639	X-24757 levels	2.7905	21.2193	0.00338414
11	32055919	A	T	0.0166344	0.351561	0.0698855	4.89126e-07	rs16922750	6251	GCST90200639	X-24757 levels	5.52538	25.3062	0.00403331
16	65594992	A	G	0.0660013	-0.171504	0.0358716	1.74383e-06	rs72782472	6251	GCST90200639	X-24757 levels	2.83613	22.8585	0.00364461
19	9021098	G	C	0.0165804	0.320311	0.0700748	4.85444e-06	rs141184063	6251	GCST90200639	X-24757 levels	5.54034	20.8939	0.00333242
											X-24757 levels			0.0467492
3	6939585	T	G	0.107373	-0.112867	0.0244463	3.89417e-06	rs17046426	8131	GCST90200700	Decadienedioic acid (C10:2-DC) levels	2.20437	21.3161	0.00261537
3	140447809	G	A	0.0459806	-0.173213	0.0358698	1.37257e-06	rs112252755	8131	GCST90200700	Decadienedioic acid (C10:2-DC) levels	3.23445	23.3186	0.00286037
4	160918412	T	A	0.0732871	0.133105	0.0287086	3.54533e-06	rs74496272	8131	GCST90200700	Decadienedioic acid (C10:2-DC) levels	2.58871	21.4963	0.00263743
5	76422279	A	G	0.18179	-0.0978813	0.0194725	4.99133e-07	rs11747835	8131	GCST90200700	Decadienedioic acid (C10:2-DC) levels	1.75588	25.2671	0.00309864
6	25801855	T	C	0.555391	-0.163892	0.0150858	1.71082e-27	rs2328895	8131	GCST90200700	Decadienedioic acid (C10:2-DC) levels	1.36032	118.026	0.0143114
7	135594083	G	T	0.0108844	0.336064	0.0724381	3.49539e-06	rs140529959	8131	GCST90200700	Decadienedioic acid (C10:2-DC) levels	6.53189	21.5234	0.00264073
8	124984754	G	C	0.0122358	-0.318985	0.0691808	4.00949e-06	rs117946738	8131	GCST90200700	Decadienedioic acid (C10:2-DC) levels	6.23818	21.2603	0.00260854
10	25825392	G	A	0.195524	0.092273	0.0192069	1.55412e-06	rs72783608	8131	GCST90200700	Decadienedioic acid (C10:2-DC) levels	1.73193	23.0799	0.00283117
10	100315722	A	G	0.175179	-0.191326	0.0197781	3.90279e-22	rs603424	8131	GCST90200700	Decadienedioic acid (C10:2-DC) levels	1.78343	93.5791	0.0113807
11	117384670	T	C	0.0518115	-0.159462	0.0343122	3.36183e-06	rs480120	8131	GCST90200700	Decadienedioic acid (C10:2-DC) levels	3.094	21.5982	0.00264989
13	43517133	T	G	0.120153	-0.125041	0.0231523	6.63448e-08	rs7317280	8131	GCST90200700	Decadienedioic acid (C10:2-DC) levels	2.08769	29.1687	0.00357539
14	52373209	T	C	0.299913	-0.0790174	0.0164815	1.63242e-06	rs113351845	8131	GCST90200700	Decadienedioic acid (C10:2-DC) levels	1.48617	22.9854	0.00281961
14	73252171	G	A	0.351866	-0.10066	0.0159149	2.53483e-10	rs2242610	8131	GCST90200700	Decadienedioic acid (C10:2-DC) levels	1.43508	40.0042	0.00489708
14	73565418	T	C	0.413962	-0.655152	0.0139857	4.94065645841247e-324	rs58231493	8131	GCST90200700	Decadienedioic acid (C10:2-DC) levels	1.26112	2194.4	0.212566
14	73579515	C	T	0.388826	0.120927	0.0154038	4.14605e-15	rs28410246	8131	GCST90200700	Decadienedioic acid (C10:2-DC) levels	1.38899	61.6298	0.00752443
											Decadienedioic acid (C10:2-DC) levels			0.279016
1	33593311	C	T	0.0483614	0.163198	0.0351935	3.53239e-06	rs16835654	8161	GCST90200710	X-13431 levels	3.17932	21.5033	0.0026286
1	75619841	C	T	0.0355158	-0.230507	0.0410357	1.94029e-08	rs76596883	8161	GCST90200710	X-13431 levels	3.70709	31.5533	0.0038524
1	151950037	G	A	0.316848	0.2386	0.0162047	4.50973e-49	rs16833670	8161	GCST90200710	X-13431 levels	1.4639	216.8	0.0258841
2	177253037	T	C	0.891228	0.111431	0.0244046	4.97144e-06	rs4243387	8161	GCST90200710	X-13431 levels	2.20467	20.8482	0.00254873
2	209255754	G	A	0.0371688	0.19648	0.0399665	8.82766e-07	rs79923488	8161	GCST90200710	X-13431 levels	3.6105	24.1682	0.0029534
2	210142563	C	T	0.432309	0.564996	0.0140501	4.94065645841247e-324	rs12612970	8161	GCST90200710	X-13431 levels	1.26926	1617.08	0.165412
2	210656064	C	T	0.0899594	-0.160828	0.0266297	1.54687e-09	rs13010236	8161	GCST90200710	X-13431 levels	2.40568	36.4746	0.00445058
2	210751650	T	G	0.0212244	0.251971	0.0528149	1.83466e-06	rs115395000	8161	GCST90200710	X-13431 levels	4.77121	22.7608	0.0027819
6	34503548	T	C	0.0596302	-0.147801	0.0322942	4.72357e-06	rs116779278	8161	GCST90200710	X-13431 levels	2.9174	20.9462	0.00256068
8	15756628	C	T	0.0348708	-0.206986	0.0415277	6.21893e-07	rs1421237	8161	GCST90200710	X-13431 levels	3.75154	24.8431	0.00303563
9	121280540	T	C	0.0228277	0.247412	0.0513354	1.43899e-06	rs112432725	8161	GCST90200710	X-13431 levels	4.63755	23.2278	0.00283881
10	1620355	A	C	0.0629785	-0.147655	0.0313812	2.53609e-06	rs72766721	8161	GCST90200710	X-13431 levels	2.83492	22.139	0.0027061
10	24967740	C	T	0.01374	0.308439	0.0658709	2.83424e-06	rs140483138	8161	GCST90200710	X-13431 levels	5.95066	21.9256	0.00268009
10	62601754	A	G	0.0472873	0.171305	0.0358409	1.75646e-06	rs75980020	8161	GCST90200710	X-13431 levels	3.2378	22.8445	0.0027921
16	10117874	A	T	0.0163551	-0.283576	0.0602405	2.509e-06	rs79474310	8161	GCST90200710	X-13431 levels	5.44202	22.1596	0.00270861
18	27079999	A	G	0.0127197	-0.308906	0.0673077	4.44392e-06	rs78935053	8161	GCST90200710	X-13431 levels	6.08046	21.0631	0.00257494
19	45164469	A	G	0.00923645	-0.378762	0.0799438	2.15991e-06	rs117989866	8161	GCST90200710	X-13431 levels	7.22198	22.4473	0.00274368
19	56026084	C	A	0.42938	0.0726219	0.0153637	2.28012e-06	rs879523	8161	GCST90200710	X-13431 levels	1.38793	22.3431	0.00273098
21	26967601	G	A	0.0205875	0.244382	0.0534674	4.86141e-06	rs116872586	8161	GCST90200710	X-13431 levels	4.83015	20.8911	0.00255395
											X-13431 levels			0.240437
3	236063	A	G	0.0792309	0.134216	0.0291056	4.00061e-06	rs17264905	8017	GCST90200754	Sphingosine to phosphate ratio	2.60605	21.2645	0.00264607
3	56815721	C	T	0.610575	0.129811	0.016056	6.22146e-16	rs1354034	8017	GCST90200754	Sphingosine to phosphate ratio	1.43762	65.3655	0.00808942
3	172026172	A	G	0.341697	0.0837265	0.0168387	6.6176e-07	rs34796754	8017	GCST90200754	Sphingosine to phosphate ratio	1.5077	24.7234	0.00307516
5	3130064	T	C	0.0217254	0.255175	0.0535824	1.91399e-06	rs78531955	8017	GCST90200754	Sphingosine to phosphate ratio	4.79764	22.6794	0.00282164
6	16970739	A	C	0.354048	0.0838165	0.016638	4.71289e-07	rs7382170	8017	GCST90200754	Sphingosine to phosphate ratio	1.48973	25.378	0.00315631
8	130072482	T	C	0.302718	0.0801077	0.0170468	2.61065e-06	rs62524625	8017	GCST90200754	Sphingosine to phosphate ratio	1.52633	22.0832	0.00274767
11	265602	G	A	0.241782	0.102524	0.0181866	1.72679e-08	rs58932608	8017	GCST90200754	Sphingosine to phosphate ratio	1.62839	31.7796	0.00394935
12	21532203	G	T	0.0276979	-0.228206	0.0476205	1.64972e-06	rs71539444	8017	GCST90200754	Sphingosine to phosphate ratio	4.26383	22.965	0.00285706
13	85123562	T	C	0.114024	0.121918	0.0250362	1.11776e-06	rs11616804	8017	GCST90200754	Sphingosine to phosphate ratio	2.24168	23.7137	0.00294993
											Sphingosine to phosphate ratio			0.0322926
1	83910225	C	T	0.0102379	-0.341485	0.0740338	3.97747e-06	rs138453060	8206	GCST90200769	Phosphate to mannose ratio	6.7065	21.2757	0.00258662
1	111485191	A	T	0.813091	0.0918674	0.0196542	2.95109e-06	rs2800902	8206	GCST90200769	Phosphate to mannose ratio	1.78041	21.848	0.00265602
2	27508073	C	T	0.5883	-0.223397	0.0151827	5.24517e-49	rs1260326	8206	GCST90200769	Phosphate to mannose ratio	1.37535	216.499	0.025711
2	148338436	A	C	0.0128111	-0.307909	0.0667484	3.96924e-06	rs115554300	8206	GCST90200769	Phosphate to mannose ratio	6.04654	21.2796	0.0025871
3	105031371	T	C	0.855338	0.0992752	0.0214915	3.85098e-06	rs2399029	8206	GCST90200769	Phosphate to mannose ratio	1.94685	21.3377	0.00259415
5	168804489	T	C	0.156724	0.10228	0.0207097	7.86366e-07	rs17665774	8206	GCST90200769	Phosphate to mannose ratio	1.87603	24.3912	0.00296428
7	82594286	C	G	0.223987	0.0870733	0.0187712	3.50653e-06	rs62463241	8206	GCST90200769	Phosphate to mannose ratio	1.70043	21.5172	0.00261591
8	58895322	C	A	0.0242754	-0.225302	0.0482195	2.97665e-06	rs72649494	8206	GCST90200769	Phosphate to mannose ratio	4.36806	21.8316	0.00265402
9	21544101	A	G	0.0235538	0.226625	0.0494697	4.62545e-06	rs147922120	8206	GCST90200769	Phosphate to mannose ratio	4.48131	20.9864	0.00255154
11	5081108	C	T	0.0159243	0.278077	0.0604111	4.1629e-06	rs142336544	8206	GCST90200769	Phosphate to mannose ratio	5.47246	21.1883	0.00257603
12	23093411	G	A	0.0351863	-0.193691	0.0411267	2.4819e-06	rs80304954	8206	GCST90200769	Phosphate to mannose ratio	3.72554	22.1805	0.00269633
20	24739370	A	G	0.0167908	-0.27417	0.0584794	2.75457e-06	rs73331384	8206	GCST90200769	Phosphate to mannose ratio	5.29747	21.9803	0.00267206
											Phosphate to mannose ratio			0.054865
3	76385922	G	C	0.0402524	0.182423	0.0392142	3.28769e-06	rs73118819	8205	GCST90200770	Phenylalanine to tyrosine ratio	3.55208	21.6408	0.00263121
6	111228992	A	G	0.150835	-0.221708	0.0217209	1.84209e-24	rs10457236	8205	GCST90200770	Phenylalanine to tyrosine ratio	1.96751	104.185	0.0125416
7	32119719	A	G	0.0321498	-0.204416	0.0438499	3.13574e-06	rs76991298	8205	GCST90200770	Phenylalanine to tyrosine ratio	3.97199	21.7316	0.00264223
8	25909916	C	T	0.0837084	0.132827	0.0286963	3.6792e-06	rs79273666	8205	GCST90200770	Phenylalanine to tyrosine ratio	2.59935	21.425	0.00260505
9	37752950	C	T	0.518332	0.0735721	0.0155687	2.29396e-06	rs7873440	8205	GCST90200770	Phenylalanine to tyrosine ratio	1.41024	22.3317	0.00271499
12	78255975	G	A	0.0372002	0.198283	0.0412938	1.5727e-06	rs182395897	8205	GCST90200770	Phenylalanine to tyrosine ratio	3.74045	23.0569	0.00280291
12	102860510	G	T	0.598258	-0.103204	0.0159861	1.07605e-10	rs28854495	8205	GCST90200770	Phenylalanine to tyrosine ratio	1.44804	41.6781	0.00505515
14	54936490	G	A	0.297619	0.0861779	0.0171115	4.74712e-07	rs61224609	8205	GCST90200770	Phenylalanine to tyrosine ratio	1.54998	25.3639	0.00308249
16	71591928	C	G	0.0151367	-0.554176	0.0633036	2.05464e-18	rs150851429	8205	GCST90200770	Phenylalanine to tyrosine ratio	5.73413	76.637	0.00925608
17	5766102	G	A	0.030871	-0.208137	0.0451977	4.12407e-06	rs36016633	8205	GCST90200770	Phenylalanine to tyrosine ratio	4.09407	21.2063	0.00257853
											Phenylalanine to tyrosine ratio			0.0459103
1	21493549	G	A	0.40005	0.0836481	0.0159491	1.56552e-07	rs12132412	8238	GCST90200772	Phosphate to citrate ratio	1.4476	27.5068	0.00332871
1	62986742	G	A	0.0448796	-0.175114	0.0370911	2.34462e-06	rs72671744	8238	GCST90200772	Phosphate to citrate ratio	3.36652	22.2896	0.00269906
1	108035560	A	G	0.605367	0.100241	0.0158207	2.3573e-10	rs1777451	8238	GCST90200772	Phosphate to citrate ratio	1.43594	40.1457	0.00485078
3	174548903	A	G	0.0393662	0.180801	0.0394277	4.52631e-06	rs113801777	8238	GCST90200772	Phosphate to citrate ratio	3.57859	21.028	0.00254668
3	197457397	A	G	0.56804	-0.0746532	0.0161108	3.59119e-06	rs34385352	8238	GCST90200772	Phosphate to citrate ratio	1.46227	21.4715	0.00260025
4	144436510	G	A	0.0131531	-0.328584	0.0674266	1.098e-06	rs147893796	8238	GCST90200772	Phosphate to citrate ratio	6.11987	23.7482	0.00287517
4	144597160	A	G	0.0264309	-0.221092	0.0477199	3.60204e-06	rs17019517	8238	GCST90200772	Phosphate to citrate ratio	4.33122	21.4658	0.00259956
4	182738772	A	G	0.0103732	-0.372354	0.0759132	9.34272e-07	rs140477529	8238	GCST90200772	Phosphate to citrate ratio	6.89014	24.059	0.00291269
6	151525756	C	T	0.881181	0.108826	0.0237694	4.68528e-06	rs4870027	8238	GCST90200772	Phosphate to citrate ratio	2.15739	20.9618	0.00253868
7	4116617	C	A	0.0423213	0.193719	0.0381179	3.73314e-07	rs6965326	8238	GCST90200772	Phosphate to citrate ratio	3.45971	25.8277	0.00312615
7	28330439	T	C	0.414894	0.0751502	0.0157241	1.75901e-06	rs6978238	8238	GCST90200772	Phosphate to citrate ratio	1.42717	22.8417	0.00276573
7	68835981	C	G	0.00693768	0.445886	0.0926664	1.49622e-06	rs139269591	8238	GCST90200772	Phosphate to citrate ratio	8.41072	23.1528	0.00280329
9	7786248	T	C	0.0190605	0.259873	0.0563408	3.97823e-06	rs10815677	8238	GCST90200772	Phosphate to citrate ratio	5.11368	21.2753	0.00257656
12	130028948	T	G	0.0434383	0.173847	0.0378667	4.41067e-06	rs708342	8238	GCST90200772	Phosphate to citrate ratio	3.43691	21.0775	0.00255266
13	52735618	C	T	0.601389	-0.0767918	0.0165852	3.65421e-06	rs2104394	8238	GCST90200772	Phosphate to citrate ratio	1.50533	21.4382	0.00259623
17	6701389	G	T	0.442805	-0.0951987	0.0161328	3.61445e-09	rs218671	8238	GCST90200772	Phosphate to citrate ratio	1.46427	34.8211	0.00421011
17	6808562	A	G	0.0677945	0.165995	0.030678	6.27103e-08	rs56156342	8238	GCST90200772	Phosphate to citrate ratio	2.78444	29.2776	0.00354224
20	42819092	G	A	0.0656338	-0.153125	0.0310249	7.99214e-07	rs2867557	8238	GCST90200772	Phosphate to citrate ratio	2.81593	24.3597	0.00294898
22	16557536	G	A	0.0343609	-0.221043	0.0435753	3.92288e-07	rs112257191	8238	GCST90200772	Phosphate to citrate ratio	3.95504	25.732	0.0031146
22	19193077	G	A	0.623388	0.0972232	0.0157438	6.60216e-10	rs762523	8238	GCST90200772	Phosphate to citrate ratio	1.42896	38.1347	0.00460891
											Phosphate to citrate ratio			0.061797
1	155321640	T	C	0.0567584	-0.158838	0.0335782	2.2409e-06	rs12741581	8194	GCST90200782	Mannose to trans-4-hydroxyproline ratio	3.03952	22.3766	0.00272408
1	227730861	T	C	0.23962	0.0837791	0.0181996	4.15743e-06	rs6664307	8194	GCST90200782	Mannose to trans-4-hydroxyproline ratio	1.64744	21.1908	0.0025801
2	27518370	C	T	0.596445	0.14743	0.0157268	6.95578e-21	rs780094	8194	GCST90200782	Mannose to trans-4-hydroxyproline ratio	1.4236	87.8802	0.0106137
2	65004395	G	A	0.129546	0.109886	0.0229069	1.61006e-06	rs11891647	8194	GCST90200782	Mannose to trans-4-hydroxyproline ratio	2.07355	23.0119	0.0028012
3	172404731	A	G	0.507218	-0.0816953	0.015542	1.46893e-07	rs9856558	8194	GCST90200782	Mannose to trans-4-hydroxyproline ratio	1.40687	27.63	0.00336146
4	126201639	G	C	0.551198	0.0745143	0.0159573	3.01789e-06	rs7675380	8194	GCST90200782	Mannose to trans-4-hydroxyproline ratio	1.44447	21.8052	0.0026547
4	184540796	T	C	0.0155613	0.289917	0.0629366	4.09527e-06	rs115170884	8194	GCST90200782	Mannose to trans-4-hydroxyproline ratio	5.69707	21.2198	0.00258361
5	148076935	T	A	0.00824615	-0.407172	0.0853606	1.84203e-06	rs139151353	8194	GCST90200782	Mannose to trans-4-hydroxyproline ratio	7.7269	22.7531	0.00276979
7	54675306	T	A	0.376334	0.0747267	0.0161115	3.51623e-06	rs644667	8194	GCST90200782	Mannose to trans-4-hydroxyproline ratio	1.45842	21.5119	0.00261909
19	35782308	C	A	0.0502937	-0.192758	0.0353531	4.97038e-08	rs80303896	8194	GCST90200782	Mannose to trans-4-hydroxyproline ratio	3.20019	29.7283	0.00361582
22	49392079	C	T	0.128295	0.108906	0.0238307	4.87721e-06	rs5770371	8194	GCST90200782	Mannose to trans-4-hydroxyproline ratio	2.15717	20.8848	0.00254293
											Mannose to trans-4-hydroxyproline ratio			0.0388665
1	39896111	C	G	0.182171	-0.125826	0.0271912	3.70204e-06	rs41297593	4570	GCST90200824	Adenosine 5\'-diphosphate (ADP) to sulfate ratio	1.83817	21.4133	0.00466581
1	181477189	C	G	0.0419436	0.240026	0.0521154	4.11153e-06	rs587449	4570	GCST90200824	Adenosine 5\'-diphosphate (ADP) to sulfate ratio	3.52309	21.2121	0.00462217
2	234191055	C	A	0.028941	0.298939	0.0615344	1.18533e-06	rs80332390	4570	GCST90200824	Adenosine 5\'-diphosphate (ADP) to sulfate ratio	4.15983	23.6009	0.00514002
4	130625492	A	G	0.0101188	0.523875	0.103418	4.07109e-07	rs62319264	4570	GCST90200824	Adenosine 5\'-diphosphate (ADP) to sulfate ratio	6.99124	25.6604	0.00558604
5	43888736	C	G	0.0414104	-0.23812	0.0513618	3.55005e-06	rs13185925	4570	GCST90200824	Adenosine 5\'-diphosphate (ADP) to sulfate ratio	3.47215	21.4937	0.00468324
9	29378733	G	A	0.705613	0.105739	0.0229587	4.11246e-06	rs12003375	4570	GCST90200824	Adenosine 5\'-diphosphate (ADP) to sulfate ratio	1.55205	21.2117	0.00462208
10	122384116	T	C	0.0691734	-0.193743	0.0402396	1.47401e-06	rs77506352	4570	GCST90200824	Adenosine 5\'-diphosphate (ADP) to sulfate ratio	2.72027	23.1817	0.00504917
12	76187259	C	T	0.0184859	-0.349971	0.0762943	4.49416e-06	rs118110285	4570	GCST90200824	Adenosine 5\'-diphosphate (ADP) to sulfate ratio	5.15763	21.0417	0.0045852
12	94596478	T	C	0.0106266	-0.473518	0.100809	2.638e-06	rs113538176	4570	GCST90200824	Adenosine 5\'-diphosphate (ADP) to sulfate ratio	6.81487	22.0635	0.0048068
13	42889995	T	C	0.330609	0.10023	0.0218441	4.46589e-06	rs9533291	4570	GCST90200824	Adenosine 5\'-diphosphate (ADP) to sulfate ratio	1.4767	21.0536	0.0045878
16	4812786	C	T	0.14604	-0.133521	0.0289766	4.06791e-06	rs112036394	4570	GCST90200824	Adenosine 5\'-diphosphate (ADP) to sulfate ratio	1.95887	21.2327	0.00462662
											Adenosine 5\'-diphosphate (ADP) to sulfate ratio			0.052975
1	38202032	G	T	0.485197	0.0968511	0.0208004	3.22076e-06	rs898978	4567	GCST90200832	Adenosine 5\'-diphosphate (ADP) to citrate ratio	1.40568	21.6803	0.0047268
2	234191055	C	A	0.0287407	0.290033	0.0619948	2.89194e-06	rs80332390	4567	GCST90200832	Adenosine 5\'-diphosphate (ADP) to citrate ratio	4.18958	21.8869	0.00477162
3	118567183	T	C	0.0839585	-0.169559	0.0367675	3.99452e-06	rs142622373	4567	GCST90200832	Adenosine 5\'-diphosphate (ADP) to citrate ratio	2.48473	21.2674	0.00463718
7	119632797	A	G	0.172076	-0.138425	0.0272793	3.88827e-07	rs10236510	4567	GCST90200832	Adenosine 5\'-diphosphate (ADP) to citrate ratio	1.84352	25.7491	0.00560892
8	100846652	G	T	0.156197	-0.149903	0.0298937	5.31593e-07	rs7829662	4567	GCST90200832	Adenosine 5\'-diphosphate (ADP) to citrate ratio	2.0202	25.1456	0.00547816
9	29378733	G	A	0.705863	0.107804	0.0230583	2.93515e-06	rs12003375	4567	GCST90200832	Adenosine 5\'-diphosphate (ADP) to citrate ratio	1.55827	21.8582	0.00476541
12	5278207	T	C	0.0190831	-0.370494	0.0753009	8.64638e-07	rs117717775	4567	GCST90200832	Adenosine 5\'-diphosphate (ADP) to citrate ratio	5.0888	24.2082	0.00527502
12	43770886	A	G	0.272687	-0.109065	0.0232828	2.80845e-06	rs1461567	4567	GCST90200832	Adenosine 5\'-diphosphate (ADP) to citrate ratio	1.57344	21.9432	0.00478384
12	76187259	C	T	0.018388	-0.362207	0.0767876	2.39346e-06	rs118110285	4567	GCST90200832	Adenosine 5\'-diphosphate (ADP) to citrate ratio	5.18927	22.2501	0.00485042
13	42889995	T	C	0.330719	0.103891	0.0219284	2.16118e-06	rs9533291	4567	GCST90200832	Adenosine 5\'-diphosphate (ADP) to citrate ratio	1.48191	22.4462	0.00489295
17	17424179	A	G	0.297659	0.10577	0.0229459	4.03542e-06	rs11652787	4567	GCST90200832	Adenosine 5\'-diphosphate (ADP) to citrate ratio	1.55067	21.2478	0.00463295
											Adenosine 5\'-diphosphate (ADP) to citrate ratio			0.0544233
1	21409526	A	T	0.0662143	-0.129781	0.0283207	4.59349e-06	rs149178797	8188	GCST90200836	Glycerol to glycerol 3-phosphate ratio	2.56267	20.9998	0.00255876
1	21575445	A	G	0.0677431	0.210124	0.0278879	4.89879e-14	rs61778392	8188	GCST90200836	Glycerol to glycerol 3-phosphate ratio	2.52351	56.7701	0.00688726
1	112086238	C	T	0.600087	-0.0657701	0.0142167	3.72351e-06	rs269101	8188	GCST90200836	Glycerol to glycerol 3-phosphate ratio	1.28643	21.4022	0.00260768
2	81695047	C	T	0.0725177	0.124153	0.0269268	4.01163e-06	rs72819866	8188	GCST90200836	Glycerol to glycerol 3-phosphate ratio	2.43654	21.2591	0.00259028
2	217053703	A	G	0.0519842	-0.145016	0.0316468	4.59872e-06	rs111724026	8188	GCST90200836	Glycerol to glycerol 3-phosphate ratio	2.86364	20.9977	0.00255851
3	10786082	C	G	0.259541	-0.081413	0.0158663	2.87917e-07	rs2596837	8188	GCST90200836	Glycerol to glycerol 3-phosphate ratio	1.4357	26.3291	0.00320605
3	186892517	G	A	0.225534	-0.0766668	0.0166925	4.37144e-06	rs66521216	8188	GCST90200836	Glycerol to glycerol 3-phosphate ratio	1.51046	21.0946	0.00257029
5	16783484	A	G	0.00684256	-0.39649	0.0831495	1.85689e-06	rs72732235	8188	GCST90200836	Glycerol to glycerol 3-phosphate ratio	7.524	22.7376	0.00276993
12	12850581	C	G	0.211493	0.0834237	0.0172678	1.3574e-06	rs2417234	8188	GCST90200836	Glycerol to glycerol 3-phosphate ratio	1.56252	23.3402	0.00284313
13	101311737	C	T	0.336966	-0.0733728	0.0150223	1.03818e-06	rs12019484	8188	GCST90200836	Glycerol to glycerol 3-phosphate ratio	1.35933	23.856	0.00290577
15	42418021	C	G	0.225905	0.0829719	0.016674	6.48704e-07	rs61071861	8188	GCST90200836	Glycerol to glycerol 3-phosphate ratio	1.50879	24.7618	0.00301578
18	60494452	T	G	0.101669	-0.118799	0.022864	2.03746e-07	rs515705	8188	GCST90200836	Glycerol to glycerol 3-phosphate ratio	2.06891	26.9974	0.00328715
19	13039228	A	C	0.353473	-0.0738992	0.0150123	8.54051e-07	rs7508763	8188	GCST90200836	Glycerol to glycerol 3-phosphate ratio	1.35843	24.2318	0.00295141
19	16075962	A	G	0.134891	-0.0974428	0.0205335	2.07934e-06	rs7260235	8188	GCST90200836	Glycerol to glycerol 3-phosphate ratio	1.85803	22.5203	0.00274352
											Glycerol to glycerol 3-phosphate ratio			0.0434955
2	234191055	C	A	0.0290301	0.288956	0.0618305	2.96311e-06	rs80332390	4556	GCST90200841	Adenosine 5\'-diphosphate (ADP) to oxalate (ethanedioate) ratio	4.17344	21.8403	0.00477295
3	80316442	T	C	0.00932297	0.503792	0.104912	1.57066e-06	rs140613771	4556	GCST90200841	Adenosine 5\'-diphosphate (ADP) to oxalate (ethanedioate) ratio	7.08137	23.0596	0.00503809
4	168723452	C	T	0.148348	0.137828	0.0293609	2.67561e-06	rs11132432	4556	GCST90200841	Adenosine 5\'-diphosphate (ADP) to oxalate (ethanedioate) ratio	1.98181	22.0362	0.00481556
6	2353442	G	A	0.604031	-0.10641	0.0213742	6.40917e-07	rs1041213	4556	GCST90200841	Adenosine 5\'-diphosphate (ADP) to oxalate (ethanedioate) ratio	1.44272	24.7848	0.00541296
6	36784864	C	A	0.144926	-0.137819	0.0300779	4.60368e-06	rs6920224	4556	GCST90200841	Adenosine 5\'-diphosphate (ADP) to oxalate (ethanedioate) ratio	2.0302	20.9954	0.00458915
8	594819	A	G	0.0056044	0.646415	0.138952	3.2863e-06	rs116946648	4556	GCST90200841	Adenosine 5\'-diphosphate (ADP) to oxalate (ethanedioate) ratio	9.379	21.6418	0.00472978
8	26932905	C	T	0.0194848	0.346644	0.0739353	2.75251e-06	rs74754867	4556	GCST90200841	Adenosine 5\'-diphosphate (ADP) to oxalate (ethanedioate) ratio	4.9905	21.9818	0.00480374
11	17419838	T	C	0.20608	-0.12227	0.0256462	1.86454e-06	rs2299639	4556	GCST90200841	Adenosine 5\'-diphosphate (ADP) to oxalate (ethanedioate) ratio	1.73107	22.7297	0.00496636
11	67620559	T	C	0.319802	-0.101867	0.0222011	4.46726e-06	rs12805594	4556	GCST90200841	Adenosine 5\'-diphosphate (ADP) to oxalate (ethanedioate) ratio	1.49853	21.0532	0.00460174
12	42597336	T	C	0.235887	0.111842	0.024355	4.3867e-06	rs10785350	4556	GCST90200841	Adenosine 5\'-diphosphate (ADP) to oxalate (ethanedioate) ratio	1.64392	21.0879	0.00460929
12	96420684	G	A	0.0308927	0.276821	0.0585852	2.30005e-06	rs7305350	4556	GCST90200841	Adenosine 5\'-diphosphate (ADP) to oxalate (ethanedioate) ratio	3.95439	22.3266	0.00487871
17	78730341	T	C	0.0230379	-0.372876	0.0694809	8.02351e-08	rs140272073	4556	GCST90200841	Adenosine 5\'-diphosphate (ADP) to oxalate (ethanedioate) ratio	4.68983	28.8004	0.00628445
17	79155794	G	C	0.0369615	0.275022	0.0564042	1.08302e-06	rs143031595	4556	GCST90200841	Adenosine 5\'-diphosphate (ADP) to oxalate (ethanedioate) ratio	3.80718	23.7745	0.00519347
											Adenosine 5\'-diphosphate (ADP) to oxalate (ethanedioate) ratio			0.0646963
1	39922933	A	G	0.251522	0.0930171	0.0203602	4.91053e-06	rs2745513	6188	GCST90200843	Adenosine 5\'-monophosphate (AMP) to flavin adenine dinucleotide (FAD) ratio	1.60161	20.8719	0.0033627
1	147721688	C	G	0.0424297	-0.198332	0.0434178	4.92414e-06	rs4950337	6188	GCST90200843	Adenosine 5\'-monophosphate (AMP) to flavin adenine dinucleotide (FAD) ratio	3.41541	20.8665	0.00336184
2	70261338	T	C	0.14132	0.247518	0.0249084	2.8694e-23	rs2706762	6188	GCST90200843	Adenosine 5\'-monophosphate (AMP) to flavin adenine dinucleotide (FAD) ratio	1.95939	98.7465	0.0157121
2	215641964	G	A	0.0264649	-0.269002	0.0551402	1.06891e-06	rs73990335	6188	GCST90200843	Adenosine 5\'-monophosphate (AMP) to flavin adenine dinucleotide (FAD) ratio	4.33754	23.7999	0.00383263
3	41773029	A	G	0.017886	-0.332369	0.06637	5.50503e-07	rs138959835	6188	GCST90200843	Adenosine 5\'-monophosphate (AMP) to flavin adenine dinucleotide (FAD) ratio	5.22092	25.0783	0.00403767
3	84332496	A	T	0.798293	-0.104631	0.0218453	1.67092e-06	rs7651967	6188	GCST90200843	Adenosine 5\'-monophosphate (AMP) to flavin adenine dinucleotide (FAD) ratio	1.71844	22.9406	0.00369477
3	96969114	T	A	0.0988145	0.133595	0.0292461	4.92536e-06	rs2317931	6188	GCST90200843	Adenosine 5\'-monophosphate (AMP) to flavin adenine dinucleotide (FAD) ratio	2.30061	20.8663	0.0033618
5	109789371	G	C	0.670192	0.0936447	0.0187403	5.82349e-07	rs2112212	6188	GCST90200843	Adenosine 5\'-monophosphate (AMP) to flavin adenine dinucleotide (FAD) ratio	1.47418	24.9697	0.00402026
6	31368980	G	A	0.0558881	-0.197542	0.0385403	2.96576e-07	rs12660817	6188	GCST90200843	Adenosine 5\'-monophosphate (AMP) to flavin adenine dinucleotide (FAD) ratio	3.03173	26.2717	0.00422901
6	170162237	G	C	0.0908796	0.142184	0.0305152	3.17065e-06	rs76647965	6188	GCST90200843	Adenosine 5\'-monophosphate (AMP) to flavin adenine dinucleotide (FAD) ratio	2.40044	21.7105	0.00349734
14	34726964	T	C	0.0390157	-0.218447	0.0457732	1.82062e-06	rs56318429	6188	GCST90200843	Adenosine 5\'-monophosphate (AMP) to flavin adenine dinucleotide (FAD) ratio	3.6007	22.7756	0.00366829
											Adenosine 5\'-monophosphate (AMP) to flavin adenine dinucleotide (FAD) ratio			0.0527784
1	22215952	T	G	0.526084	-0.0773219	0.0155926	7.08963e-07	rs2505722	8193	GCST90200845	Adenosine 5\'-monophosphate (AMP) to citrate ratio	1.41137	24.5905	0.00299315
2	136186797	C	T	0.0223187	-0.236612	0.0515786	4.48779e-06	rs2001919	8193	GCST90200845	Adenosine 5\'-monophosphate (AMP) to citrate ratio	4.66865	21.0443	0.00256261
8	4096050	C	G	0.0443178	-0.173762	0.0371626	2.92905e-06	rs79857089	8193	GCST90200845	Adenosine 5\'-monophosphate (AMP) to citrate ratio	3.36378	21.8624	0.00266197
10	58793279	T	C	0.0232946	0.256059	0.0512297	5.78539e-07	rs139721493	8193	GCST90200845	Adenosine 5\'-monophosphate (AMP) to citrate ratio	4.63707	24.9825	0.00304072
10	60980126	A	G	0.0255171	0.234681	0.0482534	1.15327e-06	rs118182258	8193	GCST90200845	Adenosine 5\'-monophosphate (AMP) to citrate ratio	4.36767	23.6538	0.00287946
13	37953200	A	C	0.35496	-0.0757101	0.0160744	2.4773e-06	rs7490087	8193	GCST90200845	Adenosine 5\'-monophosphate (AMP) to citrate ratio	1.45498	22.1839	0.00270101
18	46669253	A	G	0.0486807	0.166759	0.0353534	2.39435e-06	rs75060966	8193	GCST90200845	Adenosine 5\'-monophosphate (AMP) to citrate ratio	3.20002	22.2493	0.00270895
18	74407627	C	T	0.017973	-0.27773	0.0575905	1.4178e-06	rs118103311	8193	GCST90200845	Adenosine 5\'-monophosphate (AMP) to citrate ratio	5.21282	23.2565	0.00283123
											Adenosine 5\'-monophosphate (AMP) to citrate ratio			0.0223791
1	22225320	C	T	0.518073	-0.0745831	0.0155538	1.62533e-06	rs2744738	8193	GCST90200853	Adenosine 5\'-monophosphate (AMP) to tyrosine ratio	1.40786	22.9936	0.00279933
3	8695451	G	A	0.0637596	-0.154412	0.0317836	1.18443e-06	rs60110084	8193	GCST90200853	Adenosine 5\'-monophosphate (AMP) to tyrosine ratio	2.8769	23.6024	0.00287322
6	34517343	G	A	0.975443	-0.232779	0.049887	3.06918e-06	rs2395568	8193	GCST90200853	Adenosine 5\'-monophosphate (AMP) to tyrosine ratio	4.51553	21.7727	0.00265108
8	94751263	T	C	0.236226	-0.0874203	0.0184074	2.04221e-06	rs13279344	8193	GCST90200853	Adenosine 5\'-monophosphate (AMP) to tyrosine ratio	1.66615	22.5548	0.00274605
10	60949914	A	C	0.0259812	0.24069	0.0481323	5.71567e-07	rs117903959	8193	GCST90200853	Adenosine 5\'-monophosphate (AMP) to tyrosine ratio	4.3567	25.0059	0.00304356
11	75576830	A	C	0.279799	0.0838893	0.0177101	2.1711e-06	rs676206	8193	GCST90200853	Adenosine 5\'-monophosphate (AMP) to tyrosine ratio	1.60303	22.4373	0.00273178
11	120368901	G	A	0.0326685	-0.197466	0.0431458	4.7231e-06	rs12786734	8193	GCST90200853	Adenosine 5\'-monophosphate (AMP) to tyrosine ratio	3.90535	20.9463	0.00255071
12	86315457	T	C	0.0602328	-0.149827	0.0322235	3.32564e-06	rs181304197	8193	GCST90200853	Adenosine 5\'-monophosphate (AMP) to tyrosine ratio	2.91672	21.619	0.00263241
13	69314269	T	C	0.0331004	0.208769	0.0433432	1.45995e-06	rs112368051	8193	GCST90200853	Adenosine 5\'-monophosphate (AMP) to tyrosine ratio	3.92322	23.2001	0.00282439
18	74407627	C	T	0.017973	-0.270504	0.0579583	3.05306e-06	rs118103311	8193	GCST90200853	Adenosine 5\'-monophosphate (AMP) to tyrosine ratio	5.24611	21.7829	0.00265232
											Adenosine 5\'-monophosphate (AMP) to tyrosine ratio			0.0275049
1	22215952	T	G	0.525886	-0.0753303	0.0155685	1.30728e-06	rs2505722	8194	GCST90200862	Adenosine 5\'-monophosphate (AMP) to methionine ratio	1.40927	23.4124	0.00284981
2	35330201	G	C	0.71235	0.0804605	0.0169704	2.12444e-06	rs4643516	8194	GCST90200862	Adenosine 5\'-monophosphate (AMP) to methionine ratio	1.53617	22.4792	0.00273654
3	8695451	G	A	0.0637438	-0.152044	0.0315633	1.45651e-06	rs60110084	8194	GCST90200862	Adenosine 5\'-monophosphate (AMP) to methionine ratio	2.85713	23.2046	0.00282459
3	171812145	G	T	0.853933	0.106106	0.021834	1.17569e-06	rs6792151	8194	GCST90200862	Adenosine 5\'-monophosphate (AMP) to methionine ratio	1.97643	23.6164	0.00287457
5	73051700	G	T	0.461637	-0.0801124	0.0151952	1.3478e-07	rs194493	8194	GCST90200862	Adenosine 5\'-monophosphate (AMP) to methionine ratio	1.37548	27.7963	0.00338163
10	58793279	T	C	0.02323	0.250002	0.0512622	1.07747e-06	rs139721493	8194	GCST90200862	Adenosine 5\'-monophosphate (AMP) to methionine ratio	4.64029	23.7844	0.00289497
11	75576830	A	C	0.279698	0.0837743	0.0175914	1.91476e-06	rs676206	8194	GCST90200862	Adenosine 5\'-monophosphate (AMP) to methionine ratio	1.59239	22.6788	0.00276077
12	116440229	G	C	0.305275	0.0809385	0.0172642	2.75601e-06	rs2264772	8194	GCST90200862	Adenosine 5\'-monophosphate (AMP) to methionine ratio	1.56277	21.9795	0.00267586
18	74407627	C	T	0.0179084	-0.278389	0.0576438	1.36891e-06	rs118103311	8194	GCST90200862	Adenosine 5\'-monophosphate (AMP) to methionine ratio	5.21796	23.3238	0.00283906
21	36703581	C	T	0.0189394	0.261711	0.0563354	3.39093e-06	rs6517376	8194	GCST90200862	Adenosine 5\'-monophosphate (AMP) to methionine ratio	5.09952	21.5815	0.00262754
											Adenosine 5\'-monophosphate (AMP) to methionine ratio			0.0284653
1	22225320	C	T	0.517931	-0.0766527	0.0153477	5.90163e-07	rs2744738	8200	GCST90200867	Adenosine 5\'-monophosphate (AMP) to isoleucine ratio	1.38979	24.9441	0.00303348
1	34139678	A	T	0.85074	-0.0984785	0.021224	3.48461e-06	rs9286953	8200	GCST90200867	Adenosine 5\'-monophosphate (AMP) to isoleucine ratio	1.92191	21.5292	0.00261928
1	54252241	C	T	0.0432781	-0.173028	0.0373774	3.67039e-06	rs72664200	8200	GCST90200867	Adenosine 5\'-monophosphate (AMP) to isoleucine ratio	3.38467	21.4296	0.00260719
2	35330201	G	C	0.71244	0.0775315	0.016856	4.23235e-06	rs4643516	8200	GCST90200867	Adenosine 5\'-monophosphate (AMP) to isoleucine ratio	1.52638	21.1567	0.00257407
3	8799831	T	A	0.0172836	-0.275395	0.0581683	2.19643e-06	rs148882505	8200	GCST90200867	Adenosine 5\'-monophosphate (AMP) to isoleucine ratio	5.26736	22.415	0.00272675
3	171812145	G	T	0.853649	0.105679	0.0216767	1.08682e-06	rs6792151	8200	GCST90200867	Adenosine 5\'-monophosphate (AMP) to isoleucine ratio	1.96291	23.7679	0.00289085
3	184386115	C	A	0.170616	0.0948008	0.0200904	2.3735e-06	rs16858780	8200	GCST90200867	Adenosine 5\'-monophosphate (AMP) to isoleucine ratio	1.81926	22.2662	0.0027087
9	529429	C	G	0.0686934	0.145151	0.0302807	1.63874e-06	rs9407294	8200	GCST90200867	Adenosine 5\'-monophosphate (AMP) to isoleucine ratio	2.74203	22.9778	0.00279502
11	75576830	A	C	0.279869	0.0813706	0.0174785	3.23251e-06	rs676206	8200	GCST90200867	Adenosine 5\'-monophosphate (AMP) to isoleucine ratio	1.58275	21.6734	0.00263677
18	45019820	T	A	0.0277369	0.215693	0.0463158	3.20841e-06	rs12963102	8200	GCST90200867	Adenosine 5\'-monophosphate (AMP) to isoleucine ratio	4.19407	21.6877	0.00263851
18	74407627	C	T	0.0179574	-0.278878	0.0572048	1.08766e-06	rs118103311	8200	GCST90200867	Adenosine 5\'-monophosphate (AMP) to isoleucine ratio	5.18011	23.7664	0.00289067
19	55106746	C	T	0.0159341	-0.286111	0.0608013	2.53041e-06	rs117579136	8200	GCST90200867	Adenosine 5\'-monophosphate (AMP) to isoleucine ratio	5.50579	22.1434	0.00269379
											Adenosine 5\'-monophosphate (AMP) to isoleucine ratio			0.0328151
1	18244228	G	A	0.0586136	-0.160688	0.0322801	6.42681e-07	rs76925306	8294	GCST90200898	Citrulline to phosphate ratio	2.93979	24.7798	0.00297949
1	30275972	T	C	0.176934	-0.0990336	0.0208203	1.96902e-06	rs461020	8294	GCST90200898	Citrulline to phosphate ratio	1.89613	22.6251	0.00272113
1	245367442	T	C	0.0272914	0.218614	0.0464538	2.52552e-06	rs115418061	8294	GCST90200898	Citrulline to phosphate ratio	4.23061	22.1469	0.00266376
2	19412192	T	G	0.0568778	-0.155407	0.0327476	2.07891e-06	rs114731706	8294	GCST90200898	Citrulline to phosphate ratio	2.98237	22.5207	0.0027086
2	54866520	A	G	0.644511	0.0793062	0.0157886	5.08692e-07	rs2033821	8294	GCST90200898	Citrulline to phosphate ratio	1.43789	25.2306	0.00303353
2	171869119	G	A	0.0245514	-0.225565	0.0486288	3.50928e-06	rs149442214	8294	GCST90200898	Citrulline to phosphate ratio	4.42869	21.5157	0.00258804
2	210490648	A	G	0.527418	0.0965444	0.0150335	1.34522e-10	rs7580046	8294	GCST90200898	Citrulline to phosphate ratio	1.36912	41.2415	0.00494903
3	83215150	G	A	0.166687	-0.0933503	0.0204369	4.93036e-06	rs9862524	8294	GCST90200898	Citrulline to phosphate ratio	1.86122	20.8642	0.00250987
3	197559840	T	A	0.378001	0.073408	0.0157814	3.29467e-06	rs2567340	8294	GCST90200898	Citrulline to phosphate ratio	1.43723	21.6369	0.00260258
6	31926522	T	C	0.0172874	-0.275192	0.0577304	1.87134e-06	rs9332731	8294	GCST90200898	Citrulline to phosphate ratio	5.25759	22.7228	0.00273284
6	33738702	T	C	0.0704803	0.135394	0.0295167	4.49631e-06	rs9469578	8294	GCST90200898	Citrulline to phosphate ratio	2.68813	21.0408	0.00253107
7	12023605	G	A	0.041469	-0.173179	0.0378329	4.7064e-06	rs75413175	8294	GCST90200898	Citrulline to phosphate ratio	3.4455	20.9532	0.00252055
7	16719483	T	C	0.0800196	-0.130579	0.0278282	2.70118e-06	rs697518	8294	GCST90200898	Citrulline to phosphate ratio	2.53435	22.0179	0.00264829
9	8450882	G	A	0.387497	0.0708306	0.0154646	4.64561e-06	rs10977114	8294	GCST90200898	Citrulline to phosphate ratio	1.40838	20.978	0.00252353
9	27352813	A	G	0.016115	0.299549	0.0606308	7.79081e-07	rs145260966	8294	GCST90200898	Citrulline to phosphate ratio	5.52173	24.409	0.00293504
9	84161286	C	T	0.779387	0.0954575	0.0189459	4.69368e-07	rs1932651	8294	GCST90200898	Citrulline to phosphate ratio	1.72543	25.3857	0.00305213
9	130426532	A	G	0.328216	0.0800569	0.0161914	7.63779e-07	rs34369402	8294	GCST90200898	Citrulline to phosphate ratio	1.47457	24.4472	0.00293962
9	135373031	T	G	0.594029	0.0739638	0.0157731	2.74213e-06	rs868339	8294	GCST90200898	Citrulline to phosphate ratio	1.43648	21.9889	0.00264481
10	19730963	G	T	0.0277711	0.242486	0.0460647	1.40922e-07	rs17676071	8294	GCST90200898	Citrulline to phosphate ratio	4.19518	27.71	0.00333065
11	66299479	C	G	0.0714286	-0.142702	0.029284	1.09894e-06	rs72938517	8294	GCST90200898	Citrulline to phosphate ratio	2.66693	23.7465	0.0028556
15	100487654	G	A	0.891967	-0.116491	0.0245003	1.98769e-06	rs2654631	8294	GCST90200898	Citrulline to phosphate ratio	2.23128	22.6069	0.00271894
16	8583166	G	C	0.207017	0.0873275	0.0189401	4.01288e-06	rs34186827	8294	GCST90200898	Citrulline to phosphate ratio	1.7249	21.2587	0.00255721
17	82323887	G	A	0.879492	0.113241	0.0240902	2.59241e-06	rs4789685	8294	GCST90200898	Citrulline to phosphate ratio	2.19393	22.0967	0.00265773
18	8797891	G	A	0.08934	0.126101	0.0267248	2.3761e-06	rs16954191	8294	GCST90200898	Citrulline to phosphate ratio	2.43386	22.2643	0.00267784
											Citrulline to phosphate ratio			0.0680819
1	62568692	C	A	0.664786	-0.1117	0.0163033	7.31377e-12	rs7555577	7992	GCST90200900	Phosphate to oleoyl-linoleoyl-glycerol (18:1 to 18:2) [2] ratio	1.45748	46.9413	0.00584069
2	20998163	C	A	0.791771	-0.0988544	0.0191557	2.46195e-07	rs4665710	7992	GCST90200900	Phosphate to oleoyl-linoleoyl-glycerol (18:1 to 18:2) [2] ratio	1.71248	26.6315	0.00332203
2	27375230	C	T	0.589173	0.0882582	0.015883	2.74833e-08	rs4665972	7992	GCST90200900	Phosphate to oleoyl-linoleoyl-glycerol (18:1 to 18:2) [2] ratio	1.41991	30.8777	0.00384967
2	46591447	T	C	0.502233	0.0722574	0.0156542	3.91475e-06	rs1901263	7992	GCST90200900	Phosphate to oleoyl-linoleoyl-glycerol (18:1 to 18:2) [2] ratio	1.39945	21.306	0.0026595
2	85150901	T	C	0.030933	0.209434	0.0444989	2.52021e-06	rs76184175	7992	GCST90200900	Phosphate to oleoyl-linoleoyl-glycerol (18:1 to 18:2) [2] ratio	3.97811	22.1511	0.00276469
3	29472715	T	C	0.191217	0.0958311	0.0197316	1.19341e-06	rs6773745	7992	GCST90200900	Phosphate to oleoyl-linoleoyl-glycerol (18:1 to 18:2) [2] ratio	1.76397	23.5878	0.00294348
3	55038664	G	A	0.16763	-0.099723	0.0206981	1.45024e-06	rs9853714	7992	GCST90200900	Phosphate to oleoyl-linoleoyl-glycerol (18:1 to 18:2) [2] ratio	1.85037	23.2129	0.00289683
5	104053824	T	C	0.0283078	0.214451	0.0468896	4.79588e-06	rs143113227	7992	GCST90200900	Phosphate to oleoyl-linoleoyl-glycerol (18:1 to 18:2) [2] ratio	4.19184	20.9172	0.00261108
6	31344793	C	T	0.288589	-0.0851829	0.0170802	6.12519e-07	rs4397267	7992	GCST90200900	Phosphate to oleoyl-linoleoyl-glycerol (18:1 to 18:2) [2] ratio	1.52694	24.8725	0.00310329
6	150295749	A	G	0.0153701	-0.318314	0.0634798	5.31951e-07	rs141832602	7992	GCST90200900	Phosphate to oleoyl-linoleoyl-glycerol (18:1 to 18:2) [2] ratio	5.67497	25.1443	0.0031371
7	16248763	A	G	0.00966487	-0.372099	0.0790937	2.54454e-06	rs117490253	7992	GCST90200900	Phosphate to oleoyl-linoleoyl-glycerol (18:1 to 18:2) [2] ratio	7.07082	22.1326	0.00276239
7	73627755	T	C	0.191983	0.103794	0.0196779	1.33014e-07	rs62466318	7992	GCST90200900	Phosphate to oleoyl-linoleoyl-glycerol (18:1 to 18:2) [2] ratio	1.75916	27.8219	0.00347001
7	87917940	C	A	0.0217638	0.247314	0.0535402	3.85178e-06	rs12535013	7992	GCST90200900	Phosphate to oleoyl-linoleoyl-glycerol (18:1 to 18:2) [2] ratio	4.78639	21.3372	0.00266338
8	19966137	T	A	0.289563	0.0995801	0.0170209	4.90232e-09	rs3208305	7992	GCST90200900	Phosphate to oleoyl-linoleoyl-glycerol (18:1 to 18:2) [2] ratio	1.52163	34.2279	0.00426557
8	118472630	A	G	0.486721	0.0785712	0.0159461	8.33728e-07	rs4324945	7992	GCST90200900	Phosphate to oleoyl-linoleoyl-glycerol (18:1 to 18:2) [2] ratio	1.42555	24.2783	0.00302938
9	81207970	T	A	0.0276417	-0.221404	0.0475353	3.19788e-06	rs11139073	7992	GCST90200900	Phosphate to oleoyl-linoleoyl-glycerol (18:1 to 18:2) [2] ratio	4.24956	21.6939	0.00270778
10	75011129	G	T	0.0352201	-0.197693	0.0421609	2.74531e-06	rs76891180	7992	GCST90200900	Phosphate to oleoyl-linoleoyl-glycerol (18:1 to 18:2) [2] ratio	3.7691	21.9868	0.00274424
10	110217983	A	C	0.0645933	-0.149488	0.0315865	2.216e-06	rs76755938	7992	GCST90200900	Phosphate to oleoyl-linoleoyl-glycerol (18:1 to 18:2) [2] ratio	2.82377	22.398	0.00279542
11	116778201	C	G	0.867939	0.246617	0.0227724	2.49074e-27	rs964184	7992	GCST90200900	Phosphate to oleoyl-linoleoyl-glycerol (18:1 to 18:2) [2] ratio	2.03581	117.281	0.0144662
12	103700355	T	C	0.514649	0.0773587	0.0155885	6.95784e-07	rs7309088	7992	GCST90200900	Phosphate to oleoyl-linoleoyl-glycerol (18:1 to 18:2) [2] ratio	1.39358	24.6269	0.00307274
14	55531629	G	A	0.0267711	0.225013	0.0477813	2.48665e-06	rs17093174	7992	GCST90200900	Phosphate to oleoyl-linoleoyl-glycerol (18:1 to 18:2) [2] ratio	4.27155	22.1768	0.00276789
19	8364439	A	G	0.0214178	0.352146	0.0528833	2.75833e-11	rs116843064	7992	GCST90200900	Phosphate to oleoyl-linoleoyl-glycerol (18:1 to 18:2) [2] ratio	4.72766	44.3413	0.00551897
19	44893408	T	G	0.204773	-0.13279	0.0191343	3.92423e-12	rs59007384	7992	GCST90200900	Phosphate to oleoyl-linoleoyl-glycerol (18:1 to 18:2) [2] ratio	1.71057	48.1621	0.00599168
											Phosphate to oleoyl-linoleoyl-glycerol (18:1 to 18:2) [2] ratio			0.089384
1	176915130	C	T	0.0731132	0.137152	0.0292842	2.82028e-06	rs10913276	8153	GCST90200923	Glycerol to mannitol to sorbitol ratio	2.64419	21.935	0.00268386
1	198665685	A	C	0.339645	-0.0738776	0.0159866	3.815e-06	rs1052240	8153	GCST90200923	Glycerol to mannitol to sorbitol ratio	1.44349	21.3557	0.00261316
2	11946572	G	A	0.144242	0.0993744	0.0217268	4.7893e-06	rs2581076	8153	GCST90200923	Glycerol to mannitol to sorbitol ratio	1.9618	20.9198	0.00255996
2	65770906	T	C	0.0736234	0.133465	0.0290461	4.32905e-06	rs13029087	8153	GCST90200923	Glycerol to mannitol to sorbitol ratio	2.62269	21.1134	0.0025836
2	123551835	G	A	0.0948968	0.123817	0.0256506	1.38555e-06	rs73952154	8153	GCST90200923	Glycerol to mannitol to sorbitol ratio	2.31609	23.3005	0.00285046
3	107701544	A	G	0.0170867	0.269918	0.0584554	3.88377e-06	rs115323029	8153	GCST90200923	Glycerol to mannitol to sorbitol ratio	5.27817	21.3213	0.00260897
5	165050300	A	C	0.697293	0.0763986	0.0164398	3.36523e-06	rs9314051	8153	GCST90200923	Glycerol to mannitol to sorbitol ratio	1.48441	21.5962	0.00264252
5	175579005	G	A	0.174376	0.0941975	0.0205237	4.43889e-06	rs2963859	8153	GCST90200923	Glycerol to mannitol to sorbitol ratio	1.85317	21.0653	0.00257772
7	32151985	G	A	0.018664	-0.278448	0.055807	6.05406e-07	rs73104508	8153	GCST90200923	Glycerol to mannitol to sorbitol ratio	5.03904	24.8949	0.00304492
7	107308618	C	T	0.0160793	-0.282266	0.0604886	3.06474e-06	rs150849984	8153	GCST90200923	Glycerol to mannitol to sorbitol ratio	5.46176	21.7756	0.00266441
9	12917731	T	C	0.489931	0.0761903	0.015304	6.4092e-07	rs10960835	8153	GCST90200923	Glycerol to mannitol to sorbitol ratio	1.38186	24.785	0.00303152
10	20065579	A	T	0.202428	0.0903945	0.0187844	1.49267e-06	rs11011771	8153	GCST90200923	Glycerol to mannitol to sorbitol ratio	1.69612	23.1574	0.002833
11	63002350	T	C	0.0111807	-0.328345	0.0716745	4.62621e-06	rs150455888	8153	GCST90200923	Glycerol to mannitol to sorbitol ratio	6.47177	20.9861	0.00256805
11	120786157	A	G	0.527615	-0.0777224	0.0158174	8.93599e-07	rs4544011	8153	GCST90200923	Glycerol to mannitol to sorbitol ratio	1.42822	24.1447	0.00295343
12	115439972	C	T	0.0183661	0.262445	0.0564532	3.33708e-06	rs11067600	8153	GCST90200923	Glycerol to mannitol to sorbitol ratio	5.09738	21.6122	0.00264447
13	35873773	G	A	0.359931	-0.0779922	0.0160372	1.15497e-06	rs4943345	8153	GCST90200923	Glycerol to mannitol to sorbitol ratio	1.44806	23.6508	0.00289318
16	50386912	C	A	0.843782	0.097144	0.0212499	4.84233e-06	rs7186512	8153	GCST90200923	Glycerol to mannitol to sorbitol ratio	1.91874	20.8986	0.00255738
17	62828511	C	T	0.5654	0.0787767	0.0160253	8.8439e-07	rs12937941	8153	GCST90200923	Glycerol to mannitol to sorbitol ratio	1.44699	24.1648	0.00295588
20	2207751	C	G	0.0422737	0.178805	0.0378946	2.37597e-06	rs6082394	8153	GCST90200923	Glycerol to mannitol to sorbitol ratio	3.42165	22.2641	0.00272401
22	17378818	G	A	0.016329	-0.27123	0.0592491	4.6989e-06	rs5992678	8153	GCST90200923	Glycerol to mannitol to sorbitol ratio	5.34984	20.9562	0.0025644
											Glycerol to mannitol to sorbitol ratio			0.0545549
2	135814282	T	G	0.157795	-0.101127	0.0203007	6.31094e-07	rs60253740	8172	GCST90200946	Glutamate to alanine ratio	1.83517	24.8149	0.00302812
4	3239686	C	A	0.322702	-0.0740736	0.0159039	3.19982e-06	rs2071703	8172	GCST90200946	Glutamate to alanine ratio	1.4377	21.693	0.00264817
4	40676065	T	C	0.434574	-0.0740847	0.0151219	9.62414e-07	rs7696613	8172	GCST90200946	Glutamate to alanine ratio	1.36701	24.0018	0.00292919
5	36638487	A	G	0.0322244	-0.259214	0.0423946	9.69777e-10	rs62354638	8172	GCST90200946	Glutamate to alanine ratio	3.83243	37.3849	0.00455503
5	135009239	G	C	0.927922	0.136662	0.0293496	3.2189e-06	rs299378	8172	GCST90200946	Glutamate to alanine ratio	2.65318	21.6816	0.00264678
11	56910511	C	A	0.133059	0.107902	0.0220635	1.00561e-06	rs11228838	8172	GCST90200946	Glutamate to alanine ratio	1.99452	23.9172	0.0029189
16	52641140	G	A	0.176772	-0.0956987	0.0198258	1.38618e-06	rs6498990	8172	GCST90200946	Glutamate to alanine ratio	1.79223	23.2997	0.00284375
17	17456305	G	A	0.922018	-0.146325	0.027789	1.39762e-07	rs16961756	8172	GCST90200946	Glutamate to alanine ratio	2.5121	27.7263	0.00338219
											Glutamate to alanine ratio			0.0249521
1	43375311	T	C	0.0278831	-0.215849	0.0470166	4.41302e-06	rs75139539	8191	GCST90200953	Glucose-to-mannose ratio	4.2552	21.0765	0.00256715
2	27508073	C	T	0.588156	-0.283336	0.0154584	4.86511e-75	rs1260326	8191	GCST90200953	Glucose-to-mannose ratio	1.39905	335.95	0.0394078
4	121525504	T	C	0.111451	0.121825	0.025047	1.15123e-06	rs74833360	8191	GCST90200953	Glucose-to-mannose ratio	2.26686	23.6571	0.00288057
4	177427379	G	A	0.0854006	0.127816	0.0276285	3.72387e-06	rs13151496	8191	GCST90200953	Glucose-to-mannose ratio	2.50049	21.4021	0.0026067
5	38298619	T	C	0.030166	0.208665	0.0449672	3.47746e-06	rs56243479	8191	GCST90200953	Glucose-to-mannose ratio	4.06972	21.5331	0.00262262
12	45692313	G	A	0.133	-0.106417	0.0227575	2.92347e-06	rs11183167	8191	GCST90200953	Glucose-to-mannose ratio	2.05965	21.8662	0.00266308
12	132921288	G	A	0.0723805	0.138902	0.0297457	3.01701e-06	rs11147164	8191	GCST90200953	Glucose-to-mannose ratio	2.69211	21.8056	0.00265572
13	31551799	A	G	0.0240202	-0.234361	0.050214	3.05257e-06	rs79405811	8191	GCST90200953	Glucose-to-mannose ratio	4.54458	21.7832	0.002653
16	86783440	G	A	0.299475	0.0809498	0.0171172	2.25449e-06	rs8049404	8191	GCST90200953	Glucose-to-mannose ratio	1.54918	22.3649	0.00272365
19	57156864	G	C	0.101271	-0.118334	0.0258754	4.80294e-06	rs60314390	8191	GCST90200953	Glucose-to-mannose ratio	2.34183	20.9144	0.00254745
21	14490263	A	G	0.902245	-0.129529	0.0273033	2.09462e-06	rs407109	8191	GCST90200953	Glucose-to-mannose ratio	2.47106	22.5063	0.00274082
											Glucose-to-mannose ratio			0.0660686
1	38643053	G	T	0.306385	-0.0792858	0.0164714	1.48289e-06	rs608450	8217	GCST90200968	Phosphate to 5-oxoproline ratio	1.49309	23.1702	0.00281254
1	201568585	A	G	0.0287026	0.213702	0.0455294	2.68297e-06	rs41515251	8217	GCST90200968	Phosphate to 5-oxoproline ratio	4.12713	22.031	0.00267462
5	87565637	G	T	0.0244978	0.223843	0.0490147	4.95083e-06	rs146002937	8217	GCST90200968	Phosphate to 5-oxoproline ratio	4.44307	20.8562	0.00253236
6	53434601	T	C	0.00952032	0.412396	0.0775467	1.04893e-07	rs190355588	8217	GCST90200968	Phosphate to 5-oxoproline ratio	7.02943	28.2815	0.00343085
8	3117893	T	C	0.0265018	-0.227745	0.0469074	1.20265e-06	rs78685540	8217	GCST90200968	Phosphate to 5-oxoproline ratio	4.25205	23.573	0.0028613
8	144058338	G	T	0.0838922	0.668622	0.0260169	1.18236e-145	rs3935209	8217	GCST90200968	Phosphate to 5-oxoproline ratio	2.35837	660.466	0.0744148
9	119531630	C	T	0.499244	0.0711875	0.0154677	4.17811e-06	rs1024708	8217	GCST90200968	Phosphate to 5-oxoproline ratio	1.40211	21.1815	0.00257176
10	2183888	A	G	0.313221	0.0778558	0.0163489	1.91559e-06	rs11251084	8217	GCST90200968	Phosphate to 5-oxoproline ratio	1.48199	22.678	0.00275296
12	56472550	A	T	0.194827	0.113187	0.018988	2.50753e-09	rs2638314	8217	GCST90200968	Phosphate to 5-oxoproline ratio	1.72122	35.5332	0.00430678
12	91593828	A	G	0.158412	-0.0961873	0.0207245	3.46324e-06	rs11106204	8217	GCST90200968	Phosphate to 5-oxoproline ratio	1.87863	21.5411	0.00261531
15	87994585	T	C	0.0422086	0.178121	0.037714	2.32461e-06	rs118189088	8217	GCST90200968	Phosphate to 5-oxoproline ratio	3.41869	22.3062	0.00270795
16	57969200	A	G	0.66868	0.0754927	0.0160369	2.50844e-06	rs11647364	8217	GCST90200968	Phosphate to 5-oxoproline ratio	1.45371	22.16	0.00269024
19	42664846	A	C	0.02	-0.276878	0.0553594	5.68989e-07	rs117659896	8217	GCST90200968	Phosphate to 5-oxoproline ratio	5.0182	25.0146	0.00303575
											Phosphate to 5-oxoproline ratio			0.109407
1	39933269	G	A	0.257585	0.0811168	0.0169421	1.68556e-06	rs4068540	8181	GCST90200976	Adenosine 5\'-monophosphate (AMP) to urate ratio	1.53239	22.9238	0.00279493
1	60795213	T	C	0.0526088	-0.153412	0.0333595	4.2503e-06	rs17374803	8181	GCST90200976	Adenosine 5\'-monophosphate (AMP) to urate ratio	3.01733	21.1485	0.00257904
1	245460246	A	G	0.146401	-0.10847	0.0210187	2.46122e-07	rs12734214	8181	GCST90200976	Adenosine 5\'-monophosphate (AMP) to urate ratio	1.90112	26.6322	0.0032456
2	29127896	T	G	0.00586709	0.439497	0.0962067	4.91788e-06	rs149140880	8181	GCST90200976	Adenosine 5\'-monophosphate (AMP) to urate ratio	8.70179	20.869	0.00254504
2	35330201	G	C	0.712294	0.0791776	0.0163934	1.36643e-06	rs4643516	8181	GCST90200976	Adenosine 5\'-monophosphate (AMP) to urate ratio	1.48276	23.3274	0.002844
2	224561814	A	C	0.0461907	0.169943	0.0350195	1.21725e-06	rs11693367	8181	GCST90200976	Adenosine 5\'-monophosphate (AMP) to urate ratio	3.16747	23.5498	0.00287103
3	184386115	C	A	0.171074	0.092956	0.019478	1.82074e-06	rs16858780	8181	GCST90200976	Adenosine 5\'-monophosphate (AMP) to urate ratio	1.76176	22.7754	0.00277689
4	9918982	A	T	0.230496	0.123947	0.0173756	9.79344e-13	rs874432	8181	GCST90200976	Adenosine 5\'-monophosphate (AMP) to urate ratio	1.5716	50.8853	0.00618299
8	18453597	A	G	0.00883002	0.368183	0.0786489	2.84987e-06	rs118183833	8181	GCST90200976	Adenosine 5\'-monophosphate (AMP) to urate ratio	7.1137	21.915	0.00267227
9	10085822	C	T	0.0175815	0.256553	0.0558113	4.29047e-06	rs113563418	8181	GCST90200976	Adenosine 5\'-monophosphate (AMP) to urate ratio	5.04807	21.1305	0.00257685
11	58149793	T	C	0.0158429	0.289401	0.0583221	6.9728e-07	rs78631951	8181	GCST90200976	Adenosine 5\'-monophosphate (AMP) to urate ratio	5.27517	24.6226	0.00300143
11	64591133	C	T	0.293749	-0.0778476	0.016414	2.1084e-06	rs559946	8181	GCST90200976	Adenosine 5\'-monophosphate (AMP) to urate ratio	1.48463	22.4937	0.00274264
12	27787225	T	C	0.767983	0.0820184	0.0174872	2.72939e-06	rs4244857	8181	GCST90200976	Adenosine 5\'-monophosphate (AMP) to urate ratio	1.5817	21.9979	0.00268235
13	37948835	T	A	0.354719	-0.0714378	0.0155243	4.19079e-06	rs9576403	8181	GCST90200976	Adenosine 5\'-monophosphate (AMP) to urate ratio	1.40416	21.1754	0.00258231
18	74407627	C	T	0.0179375	-0.2962	0.0556116	1.00277e-07	rs118103311	8181	GCST90200976	Adenosine 5\'-monophosphate (AMP) to urate ratio	5.03001	28.3687	0.00345649
19	29456061	T	G	0.2	0.08657	0.0182945	2.22282e-06	rs8106792	8181	GCST90200976	Adenosine 5\'-monophosphate (AMP) to urate ratio	1.65472	22.392	0.00273027
19	38320104	G	C	0.0240456	-0.222443	0.0482408	4.00528e-06	rs142888784	8181	GCST90200976	Adenosine 5\'-monophosphate (AMP) to urate ratio	4.36333	21.2622	0.00259287
20	19383335	C	T	0.136124	-0.102164	0.0212626	1.54846e-06	rs2424234	8181	GCST90200976	Adenosine 5\'-monophosphate (AMP) to urate ratio	1.92318	23.0868	0.00281474
											Adenosine 5\'-monophosphate (AMP) to urate ratio			0.0536917
3	109959007	T	C	0.0492655	-0.17051	0.0362707	2.58845e-06	rs12185903	7939	GCST90200981	Caffeine to linoleate (18:2n6) ratio	3.23176	22.0998	0.00277667
3	186890347	A	G	0.0081208	-0.466621	0.0876344	1.01156e-07	rs75915828	7939	GCST90200981	Caffeine to linoleate (18:2n6) ratio	7.80832	28.3517	0.00355938
6	1335066	T	A	0.420222	0.0776915	0.0162655	1.78407e-06	rs7744559	7939	GCST90200981	Caffeine to linoleate (18:2n6) ratio	1.44927	22.8146	0.00286622
7	150298820	G	A	0.018312	-0.294454	0.0589923	5.99457e-07	rs369563159	7939	GCST90200981	Caffeine to linoleate (18:2n6) ratio	5.25628	24.914	0.00312915
8	58302521	C	A	0.540648	-0.0871459	0.0157289	3.01584e-08	rs12548231	7939	GCST90200981	Caffeine to linoleate (18:2n6) ratio	1.40146	30.6971	0.00385269
8	133988274	A	G	0.00844999	0.402096	0.0863927	3.2512e-06	rs4897655	7939	GCST90200981	Caffeine to linoleate (18:2n6) ratio	7.69768	21.6623	0.00272186
9	96627970	A	G	0.0129196	-0.3336	0.0699833	1.87126e-06	rs183722554	7939	GCST90200981	Caffeine to linoleate (18:2n6) ratio	6.23559	22.7229	0.00285473
12	21946362	G	A	0.017587	-0.305667	0.0599765	3.4609e-07	rs74069834	7939	GCST90200981	Caffeine to linoleate (18:2n6) ratio	5.34397	25.9738	0.00326182
14	62528429	G	A	0.0323741	-0.222482	0.0445238	5.82499e-07	rs75565805	7939	GCST90200981	Caffeine to linoleate (18:2n6) ratio	3.96712	24.9692	0.00313606
15	91685871	A	G	0.332879	-0.0812412	0.0169056	1.5431e-06	rs7497971	7939	GCST90200981	Caffeine to linoleate (18:2n6) ratio	1.50631	23.0936	0.00290117
16	21937140	T	C	0.0159345	0.328248	0.063329	2.18083e-07	rs141826387	7939	GCST90200981	Caffeine to linoleate (18:2n6) ratio	5.64268	26.8657	0.00337346
21	42705218	C	A	0.435141	-0.0752583	0.0160803	2.86659e-06	rs2245730	7939	GCST90200981	Caffeine to linoleate (18:2n6) ratio	1.43277	21.9039	0.00275212
											Caffeine to linoleate (18:2n6) ratio			0.0371853
											总计			3.64074

## Sheet: S3
				Supplementary table 3. Characteristics of SNPs with genome-wide associations (P<5×10-6) for significant plasma metabolites on knee osteoarthritis.
chr.exposure	pos.exposure	effect_allele.exposure	other_allele.exposure	eaf.exposure	beta.exposure	se.exposure	pval.exposure	SNP	samplesize.exposure	id.exposure	exposure	sd	F	R2
1	164891445	G	A	0.142632	-0.102275	0.0221736	3.97938e-06	rs1339135	7965	GCST90199626	Xanthurenate levels	1.97892	21.2749	0.00266459
2	40333490	T	C	0.209216	0.0900816	0.0193387	3.1916e-06	rs4952404	7965	GCST90199626	Xanthurenate levels	1.72592	21.6979	0.00271743
2	88277900	A	G	0.0251338	0.260906	0.0506967	2.65512e-07	rs55953511	7965	GCST90199626	Xanthurenate levels	4.52452	26.4855	0.00331505
2	143129515	T	C	0.587063	0.0973775	0.0160404	1.27297e-09	rs354710	7965	GCST90199626	Xanthurenate levels	1.43156	36.8542	0.00460686
2	233764663	T	C	0.326316	0.160369	0.0164451	1.81218e-22	rs4148325	7965	GCST90199626	Xanthurenate levels	1.46767	95.0972	0.0118014
3	82428809	G	A	0.0170605	-0.281069	0.0600788	2.8921e-06	rs142739097	7965	GCST90199626	Xanthurenate levels	5.36184	21.8869	0.00274104
4	110473158	T	G	0.0231871	0.240073	0.0515337	3.18436e-06	rs74323113	7965	GCST90199626	Xanthurenate levels	4.59922	21.7022	0.00271797
4	169940405	A	G	0.114498	0.145764	0.0245961	3.09841e-09	rs80253618	7965	GCST90199626	Xanthurenate levels	2.19512	35.1211	0.00439117
4	170071702	A	G	0.065916	-0.150456	0.0311209	1.33435e-06	rs62344716	7965	GCST90199626	Xanthurenate levels	2.77744	23.373	0.00292661
6	25794203	G	A	0.556451	0.108263	0.0156013	3.93898e-12	rs2762353	7965	GCST90199626	Xanthurenate levels	1.39237	48.1547	0.00601095
6	139895926	G	A	0.764105	0.0847289	0.0185433	4.89465e-06	rs610480	7965	GCST90199626	Xanthurenate levels	1.65493	20.878	0.00261502
10	5983272	T	C	0.0615182	0.148756	0.0320487	3.45762e-06	rs41294573	7965	GCST90199626	Xanthurenate levels	2.86025	21.5441	0.00269822
10	123940473	T	C	0.0443616	-0.174429	0.0379757	4.36543e-06	rs76961499	7965	GCST90199626	Xanthurenate levels	3.38921	21.0972	0.00264241
11	44303357	C	G	0.45907	-0.0757183	0.0157914	1.62757e-06	rs11037948	7965	GCST90199626	Xanthurenate levels	1.40933	22.9911	0.00287893
14	91044447	C	A	0.0229805	-0.254301	0.0519299	9.73115e-07	rs117776343	7965	GCST90199626	Xanthurenate levels	4.63458	23.9807	0.00300247
15	56725690	G	A	0.559125	0.0728152	0.0159215	4.79876e-06	rs10518870	7965	GCST90199626	Xanthurenate levels	1.42094	20.9159	0.00261975
16	12603772	A	G	0.167555	0.0980895	0.0207577	2.29605e-06	rs8058114	7965	GCST90199626	Xanthurenate levels	1.85256	22.3299	0.00279636
20	38613187	A	G	0.152841	-0.108314	0.0216513	5.65531e-07	rs13038820	7965	GCST90199626	Xanthurenate levels	1.93231	25.0266	0.00313301
											Xanthurenate levels			0.0662793
2	29743514	C	T	0.840504	0.0935486	0.0202835	3.98709e-06	rs6754181	8255	GCST90199655	4-methyl-2-oxopentanoate levels	1.8429	21.271	0.00257075
4	88282518	G	A	0.399187	0.0924746	0.0150638	8.31252e-10	rs893971	8255	GCST90199655	4-methyl-2-oxopentanoate levels	1.36865	37.6856	0.00454554
6	156517427	C	A	0.0606982	-0.152913	0.0307105	6.38534e-07	rs56107485	8255	GCST90199655	4-methyl-2-oxopentanoate levels	2.79026	24.7922	0.00299503
8	51775791	T	C	0.72081	0.0767546	0.0165318	3.43625e-06	rs7012455	8255	GCST90199655	4-methyl-2-oxopentanoate levels	1.50203	21.556	0.0026051
11	20468924	C	G	0.0370528	0.183548	0.0390382	2.57958e-06	rs112482875	8255	GCST90199655	4-methyl-2-oxopentanoate levels	3.54689	22.1065	0.00267144
11	36050283	T	C	0.159237	0.0976357	0.0200177	1.07452e-06	rs58729469	8255	GCST90199655	4-methyl-2-oxopentanoate levels	1.81875	23.7897	0.00287427
11	132238300	A	G	0.0466309	-0.17389	0.0348777	6.17385e-07	rs73597221	8255	GCST90199655	4-methyl-2-oxopentanoate levels	3.16888	24.8573	0.00300286
13	22127850	A	G	0.017058	0.26568	0.0567147	2.80646e-06	rs75090459	8255	GCST90199655	4-methyl-2-oxopentanoate levels	5.15293	21.9445	0.00265193
18	10814502	T	C	0.0607551	-0.147065	0.0310573	2.18759e-06	rs77753167	8255	GCST90199655	4-methyl-2-oxopentanoate levels	2.82177	22.4229	0.00270957
20	858872	C	G	0.96283	-0.186005	0.0393211	2.24051e-06	rs6055350	8255	GCST90199655	4-methyl-2-oxopentanoate levels	3.5726	22.3768	0.00270402
											4-methyl-2-oxopentanoate levels			0.0293305
1	234491997	T	G	0.11603	0.109808	0.0239353	4.48109e-06	rs4584428	8208	GCST90199683	Indoleacetate levels	2.16849	21.047	0.00255827
2	17935969	T	C	0.620089	-0.0719998	0.0157071	4.56382e-06	rs11889711	8208	GCST90199683	Indoleacetate levels	1.42303	21.0122	0.00255404
2	113217527	G	T	0.197771	0.0905519	0.0192077	2.42479e-06	rs1479	8208	GCST90199683	Indoleacetate levels	1.74018	22.2251	0.00270108
2	233672032	C	T	0.0147633	0.303539	0.0629629	1.42903e-06	rs72551330	8208	GCST90199683	Indoleacetate levels	5.70431	23.2413	0.00282423
2	240648988	C	A	0.0258431	-0.227745	0.048348	2.47072e-06	rs146089696	8208	GCST90199683	Indoleacetate levels	4.38023	22.1892	0.00269672
3	46593678	A	G	0.021052	0.272146	0.0527254	2.4488e-07	rs77535679	8208	GCST90199683	Indoleacetate levels	4.77682	26.6418	0.00323612
3	149475443	T	C	0.0404457	0.179659	0.0383524	2.80725e-06	rs73152633	8208	GCST90199683	Indoleacetate levels	3.47465	21.9439	0.00266699
3	179190061	A	G	0.164093	0.0952028	0.0206127	3.86264e-06	rs9866361	8208	GCST90199683	Indoleacetate levels	1.86747	21.3319	0.00259281
4	189747117	T	C	0.0350566	0.204895	0.0426063	1.51653e-06	rs138960177	8208	GCST90199683	Indoleacetate levels	3.86005	23.1268	0.00281036
7	50427357	T	C	0.0749114	-0.144801	0.0290437	6.17592e-07	rs78906653	8208	GCST90199683	Indoleacetate levels	2.6313	24.8565	0.00301991
7	50462479	T	C	0.0179246	-0.37948	0.056925	2.62308e-11	rs11575549	8208	GCST90199683	Indoleacetate levels	5.15729	44.4398	0.00538635
8	56843191	T	G	0.0196341	-0.282142	0.0546119	2.38756e-07	rs72663013	8208	GCST90199683	Indoleacetate levels	4.94773	26.6908	0.00324205
9	5571105	G	A	0.0591969	-0.148381	0.0323839	4.6066e-06	rs41280729	8208	GCST90199683	Indoleacetate levels	2.93392	20.9941	0.00255186
10	71591392	A	G	0.0982241	-0.134401	0.0257002	1.69892e-07	rs10999904	8208	GCST90199683	Indoleacetate levels	2.32839	27.3484	0.00332166
10	117400423	G	A	0.0266439	-0.220452	0.0473306	3.19771e-06	rs76522692	8208	GCST90199683	Indoleacetate levels	4.28806	21.6942	0.00263673
11	55238964	T	C	0.118732	-0.111869	0.0240488	3.29131e-06	rs11518601	8208	GCST90199683	Indoleacetate levels	2.17877	21.6388	0.00263001
14	44601011	A	G	0.0289393	-0.220159	0.0457359	1.48155e-06	rs35291122	8208	GCST90199683	Indoleacetate levels	4.14358	23.1717	0.0028158
16	20463360	C	T	0.279379	-0.0845625	0.0169225	5.82136e-07	rs8061485	8208	GCST90199683	Indoleacetate levels	1.53314	24.9705	0.00303372
16	70288328	T	C	0.00561386	0.525364	0.102005	2.59993e-07	rs184875464	8208	GCST90199683	Indoleacetate levels	9.24145	26.5264	0.00322214
16	87640321	G	C	0.0594671	0.15968	0.0323035	7.68805e-07	rs181823597	8208	GCST90199683	Indoleacetate levels	2.92663	24.4344	0.00296879
17	12355766	T	C	0.014453	0.29338	0.0638741	4.36696e-06	rs79441299	8208	GCST90199683	Indoleacetate levels	5.78687	21.0965	0.00256428
22	33441144	T	G	0.0584424	0.173939	0.0334364	1.9707e-07	rs113532410	8208	GCST90199683	Indoleacetate levels	3.02927	27.0617	0.00328695
											Indoleacetate levels			0.0653209
3	42868195	G	A	0.380985	-0.073688	0.0151103	1.07895e-06	rs11715464	8240	GCST90199721	Stearidonate (18:4n3) levels	1.37163	23.7819	0.00287855
3	73284174	A	G	0.0178007	-0.254444	0.0548434	3.49323e-06	rs80044222	8240	GCST90199721	Stearidonate (18:4n3) levels	4.97838	21.5246	0.00260604
4	109628763	A	C	0.523877	0.0678851	0.0146386	3.52806e-06	rs6533441	8240	GCST90199721	Stearidonate (18:4n3) levels	1.32881	21.5055	0.00260373
4	156785921	A	G	0.0504314	-0.173276	0.033427	2.1753e-07	rs116530753	8240	GCST90199721	Stearidonate (18:4n3) levels	3.03432	26.8709	0.00325122
5	11520799	C	T	0.0187098	-0.280137	0.0539077	2.02966e-07	rs77207094	8240	GCST90199721	Stearidonate (18:4n3) levels	4.89344	27.0047	0.00326735
7	80597858	A	G	0.0502919	0.159979	0.0334452	1.72427e-06	rs75603478	8240	GCST90199721	Stearidonate (18:4n3) levels	3.03597	22.8801	0.0027697
8	88744893	T	C	0.0130803	0.303992	0.0643741	2.33233e-06	rs149489596	8240	GCST90199721	Stearidonate (18:4n3) levels	5.84352	22.2999	0.00269964
9	116212135	G	C	0.0230141	-0.229895	0.0490407	2.7612e-06	rs79239522	8240	GCST90199721	Stearidonate (18:4n3) levels	4.45164	21.9759	0.00266052
10	7541281	T	C	0.00858661	-0.374085	0.0785608	1.91942e-06	rs73615759	8240	GCST90199721	Stearidonate (18:4n3) levels	7.13131	22.674	0.00274482
10	128247852	C	T	0.197986	-0.0873014	0.0186021	2.69103e-06	rs7073253	8240	GCST90199721	Stearidonate (18:4n3) levels	1.6886	22.0251	0.00266647
11	61783884	C	T	0.344297	-0.121249	0.0152747	2.05559e-15	rs174535	8240	GCST90199721	Stearidonate (18:4n3) levels	1.38655	63.0102	0.00759067
11	85730577	G	A	0.00902549	-0.390317	0.0767346	3.64554e-07	rs61908776	8240	GCST90199721	Stearidonate (18:4n3) levels	6.96554	25.8733	0.0031309
13	107218796	T	C	0.0921516	0.123034	0.0249179	7.9096e-07	rs9555329	8240	GCST90199721	Stearidonate (18:4n3) levels	2.26191	24.3796	0.00295068
18	38806972	G	A	0.00915304	-0.380522	0.07676	7.14801e-07	rs139931083	8240	GCST90199721	Stearidonate (18:4n3) levels	6.96785	24.5748	0.00297423
18	50669188	A	G	0.135702	-0.0988432	0.0213019	3.48233e-06	rs9956244	8240	GCST90199721	Stearidonate (18:4n3) levels	1.93367	21.5306	0.00260676
19	14266923	G	A	0.0274605	-0.203443	0.0441561	4.0781e-06	rs79373650	8240	GCST90199721	Stearidonate (18:4n3) levels	4.00825	21.2278	0.00257019
											Stearidonate (18:4n3) levels			0.0499715
3	134994376	C	T	0.0303826	-0.218769	0.0457802	1.76452e-06	rs111686583	8006	GCST90199760	5-acetylamino-6-amino-3-methyluracil levels	4.09624	22.8358	0.00284493
4	11424146	T	C	0.0179784	-0.302467	0.0587761	2.65974e-07	rs138904930	8006	GCST90199760	5-acetylamino-6-amino-3-methyluracil levels	5.25907	26.4822	0.00329771
4	56756575	G	C	0.199507	-0.0913141	0.0198411	4.17913e-06	rs28491826	8006	GCST90199760	5-acetylamino-6-amino-3-methyluracil levels	1.77531	21.1809	0.0026393
5	171444070	A	G	0.531943	-0.0782774	0.0158061	7.33264e-07	rs3884606	8006	GCST90199760	5-acetylamino-6-amino-3-methyluracil levels	1.41427	24.5258	0.00305483
7	17246463	T	C	0.0599697	0.153795	0.0332626	3.77048e-06	rs79694830	8006	GCST90199760	5-acetylamino-6-amino-3-methyluracil levels	2.97621	21.3782	0.00266383
7	17523328	T	C	0.129961	-0.125807	0.0236067	9.86095e-08	rs73073176	8006	GCST90199760	5-acetylamino-6-amino-3-methyluracil levels	2.11224	28.4014	0.00353585
7	115891831	T	C	0.0137356	-0.322212	0.0683321	2.41262e-06	rs118168871	8006	GCST90199760	5-acetylamino-6-amino-3-methyluracil levels	6.1141	22.2348	0.00277027
8	7053133	A	G	0.030902	-0.21399	0.044982	1.96265e-06	rs117473599	8006	GCST90199760	5-acetylamino-6-amino-3-methyluracil levels	4.02482	22.6313	0.00281953
8	18148815	G	A	0.0135356	-0.322589	0.0689521	2.89056e-06	rs186678652	8006	GCST90199760	5-acetylamino-6-amino-3-methyluracil levels	6.16958	21.8879	0.00272716
8	18415371	A	G	0.773699	-0.383631	0.01834	3.69596e-97	rs1495741	8006	GCST90199760	5-acetylamino-6-amino-3-methyluracil levels	1.64099	437.551	0.051833
8	18432786	C	T	0.0446713	-0.185067	0.0385401	1.57141e-06	rs74496890	8006	GCST90199760	5-acetylamino-6-amino-3-methyluracil levels	3.44842	23.0586	0.0028726
11	115429546	A	G	0.558292	0.0740757	0.0160329	3.83293e-06	rs220835	8006	GCST90199760	5-acetylamino-6-amino-3-methyluracil levels	1.43456	21.3465	0.00265989
13	57309065	T	C	0.0458469	-0.177052	0.0376442	2.55985e-06	rs73198941	8006	GCST90199760	5-acetylamino-6-amino-3-methyluracil levels	3.36826	22.121	0.00275613
15	74735539	T	C	0.250532	0.121476	0.0180871	1.86565e-11	rs2472297	8006	GCST90199760	5-acetylamino-6-amino-3-methyluracil levels	1.61837	45.1069	0.00560396
17	35080621	C	T	0.0510102	0.188868	0.0354652	1.00705e-07	rs118074685	8006	GCST90199760	5-acetylamino-6-amino-3-methyluracil levels	3.17329	28.3604	0.00353076
17	82504323	C	T	0.114868	-0.119903	0.0259024	3.67376e-06	rs11653698	8006	GCST90199760	5-acetylamino-6-amino-3-methyluracil levels	2.31765	21.4279	0.00267
18	9475763	T	G	0.044948	-0.181393	0.038257	2.12212e-06	rs115086462	8006	GCST90199760	5-acetylamino-6-amino-3-methyluracil levels	3.42309	22.4812	0.00280088
20	213886	C	T	0.415228	-0.0749452	0.015995	2.79207e-06	rs13044558	8006	GCST90199760	5-acetylamino-6-amino-3-methyluracil levels	1.43117	21.9543	0.00273541
20	22701135	C	T	0.556917	-0.0783272	0.0160619	1.07939e-06	rs745659	8006	GCST90199760	5-acetylamino-6-amino-3-methyluracil levels	1.43716	23.7811	0.00296235
											5-acetylamino-6-amino-3-methyluracil levels			0.106778
1	12068441	A	G	0.193287	-0.0926698	0.0185831	6.13945e-07	rs12029016	8251	GCST90199768	Phenylacetylglutamine levels	1.688	24.868	0.0030056
1	77453753	C	G	0.259367	0.0778303	0.0166804	3.07158e-06	rs2247536	8251	GCST90199768	Phenylacetylglutamine levels	1.51516	21.7713	0.00263232
2	190998023	A	G	0.0220678	0.228661	0.0495372	3.91294e-06	rs45479293	8251	GCST90199768	Phenylacetylglutamine levels	4.49971	21.3069	0.00257632
6	31254427	G	A	0.793606	0.0870965	0.0178683	1.0917e-06	rs9264231	8251	GCST90199768	Phenylacetylglutamine levels	1.62307	23.7594	0.002872
7	55234079	A	G	0.0140828	0.284977	0.0618003	4.00252e-06	rs117113249	8251	GCST90199768	Phenylacetylglutamine levels	5.61363	21.2637	0.0025711
9	78331375	T	C	0.539207	0.0698461	0.0150343	3.38765e-06	rs2776859	8251	GCST90199768	Phenylacetylglutamine levels	1.36564	21.5833	0.00260965
11	32806391	A	G	0.0133722	0.294714	0.0634009	3.34489e-06	rs148515684	8251	GCST90199768	Phenylacetylglutamine levels	5.75902	21.6078	0.0026126
16	80619059	T	C	0.023824	0.21821	0.0475422	4.43624e-06	rs142214219	8251	GCST90199768	Phenylacetylglutamine levels	4.3185	21.0664	0.00254731
19	53692374	A	T	0.0115399	-0.326406	0.068219	1.71268e-06	rs150845270	8251	GCST90199768	Phenylacetylglutamine levels	6.19667	22.8932	0.00276758
20	7082667	G	T	0.0668371	-0.136353	0.0291371	2.87269e-06	rs7272932	8251	GCST90199768	Phenylacetylglutamine levels	2.64667	21.8996	0.00264779
20	33861445	T	C	0.0438205	0.168081	0.0359799	2.98963e-06	rs117576452	8251	GCST90199768	Phenylacetylglutamine levels	3.26823	21.8231	0.00263857
21	17374612	G	A	0.012497	0.309917	0.0655961	2.30531e-06	rs189965433	8251	GCST90199768	Phenylacetylglutamine levels	5.95842	22.3221	0.00269873
											Phenylacetylglutamine levels			0.0321796
2	60985412	C	A	0.51737	0.0722408	0.0153778	2.63074e-06	rs7585642	8249	GCST90199839	Taurocholenate sulfate levels	1.39667	22.0687	0.00266882
2	210675783	A	C	0.309764	-0.0976808	0.0167285	5.24516e-09	rs1047891	8249	GCST90199839	Taurocholenate sulfate levels	1.51935	34.0961	0.00411734
2	227791716	G	A	0.0203262	-0.255789	0.0536997	1.90432e-06	rs184822589	8249	GCST90199839	Taurocholenate sulfate levels	4.87722	22.6892	0.00274366
3	38616743	T	G	0.431225	0.0748026	0.0155241	1.44644e-06	rs35349722	8249	GCST90199839	Taurocholenate sulfate levels	1.40996	23.2178	0.0028074
4	31964310	T	C	0.0148569	-0.297028	0.0640686	3.55069e-06	rs191344951	8249	GCST90199839	Taurocholenate sulfate levels	5.81897	21.4934	0.00259943
4	182890334	A	G	0.166052	0.0994093	0.0208883	1.94466e-06	rs7278	8249	GCST90199839	Taurocholenate sulfate levels	1.89716	22.6489	0.0027388
5	159370566	T	C	0.0202621	-0.256422	0.0546766	2.7347e-06	rs115569118	8249	GCST90199839	Taurocholenate sulfate levels	4.96595	21.9942	0.00265984
6	144972165	G	A	0.190309	-0.0909058	0.0197811	4.31515e-06	rs9403647	8249	GCST90199839	Taurocholenate sulfate levels	1.7966	21.1194	0.00255432
7	73628113	C	T	0.193643	0.0945992	0.0193783	1.05169e-06	rs6460047	8249	GCST90199839	Taurocholenate sulfate levels	1.76001	23.8311	0.00288134
8	58480714	G	A	0.661757	-0.109001	0.0163091	2.33431e-11	rs4738684	8249	GCST90199839	Taurocholenate sulfate levels	1.48126	44.6685	0.00538715
9	99912493	C	G	0.210065	0.088377	0.0191766	4.054e-06	rs72746306	8249	GCST90199839	Taurocholenate sulfate levels	1.7417	21.2391	0.00256875
10	99802867	T	A	0.0516823	-0.220866	0.0348672	2.38146e-10	rs72838105	8249	GCST90199839	Taurocholenate sulfate levels	3.16678	40.1258	0.00484194
10	100027707	T	C	0.0148581	0.334509	0.0641859	1.8725e-07	rs146931915	8249	GCST90199839	Taurocholenate sulfate levels	5.82962	27.1604	0.00328256
11	38060897	A	G	0.0178376	0.274971	0.0580597	2.17978e-06	rs72957946	8249	GCST90199839	Taurocholenate sulfate levels	5.27321	22.4297	0.00271237
11	110377073	T	C	0.315414	0.127867	0.0167976	2.69411e-14	rs1573558	8249	GCST90199839	Taurocholenate sulfate levels	1.52563	57.9459	0.00697727
12	21214699	A	G	0.165816	0.42381	0.0200948	9.70583e-99	rs57743625	8249	GCST90199839	Taurocholenate sulfate levels	1.82509	444.81	0.0511758
12	21268836	T	G	0.14255	-0.205816	0.021847	4.47738e-21	rs4149006	8249	GCST90199839	Taurocholenate sulfate levels	1.98423	88.7513	0.0106471
13	60820785	G	A	0.00942135	-0.363982	0.0795931	4.80708e-06	rs75683883	8249	GCST90199839	Taurocholenate sulfate levels	7.22896	20.9126	0.00252937
13	103049340	A	G	0.0131036	0.367675	0.0680881	6.66459e-08	rs56398830	8249	GCST90199839	Taurocholenate sulfate levels	6.18403	29.1599	0.00352336
13	103065958	T	C	0.047463	0.287683	0.0363314	2.40789e-15	rs55971546	8249	GCST90199839	Taurocholenate sulfate levels	3.29976	62.6995	0.00754534
14	54673211	A	G	0.315119	0.0792656	0.0167638	2.26311e-06	rs911617	8249	GCST90199839	Taurocholenate sulfate levels	1.52256	22.3576	0.00270366
15	55298030	A	G	0.19629	-0.0967093	0.0195557	7.60161e-07	rs7162777	8249	GCST90199839	Taurocholenate sulfate levels	1.77613	24.4562	0.0029567
15	100236456	C	T	0.485954	-0.0722434	0.0153976	2.70747e-06	rs12592822	8249	GCST90199839	Taurocholenate sulfate levels	1.39847	22.0136	0.00266217
17	30310155	G	A	0.389142	0.0834116	0.0158973	1.54671e-07	rs11656408	8249	GCST90199839	Taurocholenate sulfate levels	1.44386	27.53	0.00332708
17	63924215	T	C	0.0328108	0.206416	0.0438068	2.45337e-06	rs61317986	8249	GCST90199839	Taurocholenate sulfate levels	3.97871	22.2026	0.00268497
18	71684276	C	T	0.00506468	0.504828	0.108995	3.62727e-06	rs187702534	8249	GCST90199839	Taurocholenate sulfate levels	9.89936	21.4523	0.00259448
21	36640778	T	C	0.251526	-0.0920368	0.0179036	2.73721e-07	rs2835421	8249	GCST90199839	Taurocholenate sulfate levels	1.62608	26.4267	0.00319416
22	38360666	A	G	0.0209144	0.25203	0.0537665	2.76587e-06	rs9622793	8249	GCST90199839	Taurocholenate sulfate levels	4.88329	21.9726	0.00265723
22	50552604	T	C	0.622686	0.0793863	0.0158151	5.1762e-07	rs131777	8249	GCST90199839	Taurocholenate sulfate levels	1.43639	25.1969	0.00304598
											Taurocholenate sulfate levels			0.152788
1	26425638	G	A	0.26075	0.0834136	0.0154985	7.36414e-08	rs35015532	8245	GCST90199840	Pregnenediol disulfate (C21H34O8S2) levels	1.40729	28.9664	0.00350175
1	118580750	A	T	0.0149804	-0.263884	0.056296	2.76657e-06	rs61839551	8245	GCST90199840	Pregnenediol disulfate (C21H34O8S2) levels	5.11179	21.9721	0.00265846
2	176655378	C	T	0.659766	-0.079346	0.0144127	3.68573e-08	rs6740315	8245	GCST90199840	Pregnenediol disulfate (C21H34O8S2) levels	1.3087	30.3081	0.00366336
3	116191608	T	G	0.0323229	-0.184814	0.0387227	1.81723e-06	rs116750514	8245	GCST90199840	Pregnenediol disulfate (C21H34O8S2) levels	3.5161	22.7792	0.00275584
5	35967898	A	C	0.147982	0.220271	0.0190047	4.61265e-31	rs10491431	8245	GCST90199840	Pregnenediol disulfate (C21H34O8S2) levels	1.72566	134.336	0.0160357
5	96872271	C	G	0.0356577	0.176593	0.0366023	1.40258e-06	rs77432415	8245	GCST90199840	Pregnenediol disulfate (C21H34O8S2) levels	3.32356	23.2772	0.00281592
5	136689247	T	C	0.012833	-0.283199	0.0606195	2.98663e-06	rs146503261	8245	GCST90199840	Pregnenediol disulfate (C21H34O8S2) levels	5.50437	21.8252	0.00264074
6	75965887	G	A	0.0191435	-0.245626	0.0500813	9.36461e-07	rs148269658	8245	GCST90199840	Pregnenediol disulfate (C21H34O8S2) levels	4.54748	24.0546	0.00290969
7	5277849	C	T	0.779161	-0.0815482	0.0168388	1.2798e-06	rs6969771	8245	GCST90199840	Pregnenediol disulfate (C21H34O8S2) levels	1.529	23.4534	0.00283718
7	64579087	A	G	0.433693	-0.114657	0.0138005	9.71668e-17	rs7806596	8245	GCST90199840	Pregnenediol disulfate (C21H34O8S2) levels	1.25311	69.0258	0.00830433
8	63988463	A	G	0.0336247	-0.17904	0.0372135	1.50062e-06	rs76728353	8245	GCST90199840	Pregnenediol disulfate (C21H34O8S2) levels	3.37906	23.1472	0.00280024
10	99845936	G	A	0.105359	-0.16225	0.0221228	2.23219e-13	rs3740065	8245	GCST90199840	Pregnenediol disulfate (C21H34O8S2) levels	2.00879	53.7885	0.00648305
11	80628808	A	G	0.0135268	-0.294547	0.0594104	7.12833e-07	rs139230314	8245	GCST90199840	Pregnenediol disulfate (C21H34O8S2) levels	5.39458	24.5801	0.00297307
11	107687784	T	G	0.0958852	-0.121041	0.0236385	3.04745e-07	rs61906412	8245	GCST90199840	Pregnenediol disulfate (C21H34O8S2) levels	2.14642	26.2195	0.00317074
11	132518425	G	A	0.551826	-0.0649972	0.0137801	2.39642e-06	rs672649	8245	GCST90199840	Pregnenediol disulfate (C21H34O8S2) levels	1.25126	22.2477	0.00269171
12	21178615	C	T	0.155802	0.167898	0.0186	1.76787e-19	rs4149056	8245	GCST90199840	Pregnenediol disulfate (C21H34O8S2) levels	1.68892	81.4827	0.00978831
12	31877730	G	C	0.61202	0.0729744	0.0140808	2.18889e-07	rs1259735	8245	GCST90199840	Pregnenediol disulfate (C21H34O8S2) levels	1.27856	26.8588	0.00324779
12	55009587	G	A	0.0326655	-0.177085	0.0384187	4.03924e-06	rs17752432	8245	GCST90199840	Pregnenediol disulfate (C21H34O8S2) levels	3.48849	21.2461	0.00257084
14	20849153	C	T	0.167924	-0.0867791	0.0182063	1.87526e-06	rs61978604	8245	GCST90199840	Pregnenediol disulfate (C21H34O8S2) levels	1.65317	22.7189	0.00274857
16	81527851	C	G	0.0685998	0.137437	0.0269535	3.41389e-07	rs7196069	8245	GCST90199840	Pregnenediol disulfate (C21H34O8S2) levels	2.44743	26.0002	0.0031443
17	47850046	A	G	0.510942	-0.0728016	0.0137837	1.27964e-07	rs8064380	8245	GCST90199840	Pregnenediol disulfate (C21H34O8S2) levels	1.25159	27.8965	0.00337285
19	47832570	T	C	0.0290952	0.196037	0.0413575	2.13656e-06	rs146318115	8245	GCST90199840	Pregnenediol disulfate (C21H34O8S2) levels	3.75534	22.4682	0.00271832
19	47873738	C	T	0.839378	0.509035	0.0178277	2.57675e-179	rs212100	8245	GCST90199840	Pregnenediol disulfate (C21H34O8S2) levels	1.61879	815.276	0.0900034
21	14604318	T	A	0.530888	-0.0682829	0.0138282	7.89536e-07	rs12162546	8245	GCST90199840	Pregnenediol disulfate (C21H34O8S2) levels	1.25563	24.3833	0.00294934
											Pregnenediol disulfate (C21H34O8S2) levels			0.186786
1	95993793	G	A	0.00773196	-0.411385	0.0865383	1.99636e-06	rs140690283	8207	GCST90199875	13-HODE + 9-HODE levels	7.83972	22.5985	0.00274667
3	35946465	T	A	0.605331	-0.070782	0.0152896	3.6669e-06	rs1488089	8207	GCST90199875	13-HODE + 9-HODE levels	1.38512	21.4315	0.00260521
3	43180347	T	G	0.0380807	0.193494	0.039426	9.21116e-07	rs75624037	8207	GCST90199875	13-HODE + 9-HODE levels	3.5717	24.0863	0.00292697
5	45930310	T	A	0.0124311	0.32744	0.0678212	1.37916e-06	rs142051011	8207	GCST90199875	13-HODE + 9-HODE levels	6.14409	23.3095	0.00283284
6	99252176	C	T	0.189472	-0.0968563	0.0194864	6.67942e-07	rs71537095	8207	GCST90199875	13-HODE + 9-HODE levels	1.76532	24.7054	0.00300198
9	116960940	T	C	0.262601	-0.0829713	0.0172431	1.49541e-06	rs1888287	8207	GCST90199875	13-HODE + 9-HODE levels	1.5621	23.154	0.00281399
15	90489707	G	A	0.010072	-0.395745	0.0753155	1.48434e-07	rs16944511	8207	GCST90199875	13-HODE + 9-HODE levels	6.82302	27.6097	0.0033537
											13-HODE + 9-HODE levels			0.0202814
2	145354711	T	G	0.198876	-0.0966888	0.0185115	1.7587e-07	rs12622835	8175	GCST90199905	Formiminoglutamate levels	1.67373	27.2816	0.0033269
2	217850122	A	G	0.38862	0.0795909	0.015364	2.21455e-07	rs3791977	8175	GCST90199905	Formiminoglutamate levels	1.38915	26.836	0.00327275
3	196405580	G	A	0.0119534	-0.333614	0.0675032	7.72464e-07	rs79307160	8175	GCST90199905	Formiminoglutamate levels	6.10335	24.4253	0.00297963
4	69101657	T	C	0.181729	-0.0936001	0.0190554	9.01538e-07	rs78408800	8175	GCST90199905	Formiminoglutamate levels	1.72291	24.1277	0.00294344
4	131514556	G	A	0.303852	-0.07468	0.0158241	2.36572e-06	rs55680923	8175	GCST90199905	Formiminoglutamate levels	1.43075	22.2726	0.00271774
5	11568348	T	C	0.0113636	-0.339585	0.0690764	8.82947e-07	rs114669007	8175	GCST90199905	Formiminoglutamate levels	6.24559	24.1678	0.00294831
6	43301441	A	C	0.591466	0.0781078	0.0147923	1.28964e-07	rs2841648	8175	GCST90199905	Formiminoglutamate levels	1.33746	27.8816	0.00339983
7	67547095	A	G	0.028839	-0.201168	0.0439651	4.74797e-06	rs34607912	8175	GCST90199905	Formiminoglutamate levels	3.97514	20.9364	0.00255511
13	103861561	C	T	0.0159216	0.294978	0.0580135	3.68325e-07	rs138312948	8175	GCST90199905	Formiminoglutamate levels	5.24533	25.8536	0.00315332
14	79724213	A	C	0.158089	-0.0995686	0.0205163	1.21524e-06	rs7158292	8175	GCST90199905	Formiminoglutamate levels	1.855	23.553	0.00287353
14	94378610	T	C	0.0177566	0.258656	0.0551124	2.68897e-06	rs28929474	8175	GCST90199905	Formiminoglutamate levels	4.98303	22.0265	0.00268779
21	41816456	C	G	0.01378	0.314268	0.0621174	4.20897e-07	rs4561743	8175	GCST90199905	Formiminoglutamate levels	5.61639	25.5961	0.00312201
											Formiminoglutamate levels			0.0359804
1	185949368	A	G	0.00995602	-0.345909	0.0731596	2.26574e-06	rs181833059	8219	GCST90199908	2-o-methylascorbic acid levels	6.63255	22.3553	0.00271324
1	216904465	A	C	0.0602586	-0.145042	0.0305613	2.07539e-06	rs17684132	8219	GCST90199908	2-o-methylascorbic acid levels	2.77065	22.5239	0.00273364
2	29750915	T	C	0.0263029	-0.208906	0.0454962	4.39604e-06	rs151009964	8219	GCST90199908	2-o-methylascorbic acid levels	4.12463	21.0839	0.00255932
3	37355300	A	T	0.0982964	0.115494	0.0246521	2.79991e-06	rs62241898	8219	GCST90199908	2-o-methylascorbic acid levels	2.23493	21.9488	0.00266403
3	120764420	G	A	0.0206299	-0.244522	0.0512147	1.80203e-06	rs73855271	8219	GCST90199908	2-o-methylascorbic acid levels	4.64306	22.7954	0.0027665
5	139215809	C	A	0.0361108	-0.205067	0.0387141	1.1774e-07	rs62383014	8219	GCST90199908	2-o-methylascorbic acid levels	3.50977	28.0578	0.00340298
6	148278063	T	C	0.0659057	-0.138144	0.0294771	2.7793e-06	rs9497988	8219	GCST90199908	2-o-methylascorbic acid levels	2.67236	21.9631	0.00266577
7	38769390	A	G	0.900305	-0.118914	0.0243709	1.0644e-06	rs1012976	8219	GCST90199908	2-o-methylascorbic acid levels	2.20943	23.808	0.00288904
7	113702070	A	G	0.983128	-0.267852	0.0564531	2.08842e-06	rs916688	8219	GCST90199908	2-o-methylascorbic acid levels	5.11796	22.512	0.0027322
8	3238284	A	C	0.163603	0.0929555	0.019685	2.33354e-06	rs59761505	8219	GCST90199908	2-o-methylascorbic acid levels	1.78462	22.2987	0.00270638
8	87975952	T	C	0.0716557	-0.13554	0.0282592	1.61622e-06	rs34841713	8219	GCST90199908	2-o-methylascorbic acid levels	2.56194	23.0046	0.00279182
11	81462848	A	G	0.0228933	0.229447	0.0484519	2.18442e-06	rs191815311	8219	GCST90199908	2-o-methylascorbic acid levels	4.39259	22.4256	0.00272174
11	116025015	A	G	0.0276923	-0.206623	0.0446108	3.62692e-06	rs76637894	8219	GCST90199908	2-o-methylascorbic acid levels	4.04436	21.4525	0.00260394
17	901308	C	T	0.658616	-0.0725362	0.0153419	2.26777e-06	rs475225	8219	GCST90199908	2-o-methylascorbic acid levels	1.39088	22.3538	0.00271305
20	62670503	A	G	0.0716669	-0.145312	0.0288904	4.91058e-07	rs12481701	8219	GCST90199908	2-o-methylascorbic acid levels	2.61917	25.2986	0.00306936
22	19943884	C	T	0.276158	0.1201	0.0162007	1.23257e-13	rs933271	8219	GCST90199908	2-o-methylascorbic acid levels	1.46873	54.9564	0.0066437
22	19963748	A	G	0.515549	-0.441232	0.0137517	7.00535e-226	rs4680	8219	GCST90199908	2-o-methylascorbic acid levels	1.24671	1029.49	0.111338
											2-o-methylascorbic acid levels			0.159715
1	39941043	T	C	0.249388	0.129581	0.0179402	5.0872e-13	rs77692382	8249	GCST90199910	1-(1-enyl-stearoyl)-GPE (p-18:0) levels	1.6294	52.1709	0.00628628
1	187437400	T	C	0.200037	-0.0991046	0.0193417	2.99315e-07	rs2490407	8249	GCST90199910	1-(1-enyl-stearoyl)-GPE (p-18:0) levels	1.75669	26.2542	0.00317338
4	47542379	G	A	0.719799	0.0804004	0.0174713	4.18735e-06	rs6846205	8249	GCST90199910	1-(1-enyl-stearoyl)-GPE (p-18:0) levels	1.58681	21.1771	0.00256127
7	36237361	A	T	0.181222	0.0951163	0.0198993	1.75403e-06	rs2540682	8249	GCST90199910	1-(1-enyl-stearoyl)-GPE (p-18:0) levels	1.80733	22.8473	0.00276272
8	143769445	C	T	0.130859	-0.109413	0.0230433	2.05274e-06	rs146206211	8249	GCST90199910	1-(1-enyl-stearoyl)-GPE (p-18:0) levels	2.09288	22.5449	0.00272626
11	44401121	A	G	0.0327949	-0.197524	0.0428132	3.95718e-06	rs181908620	8249	GCST90199910	1-(1-enyl-stearoyl)-GPE (p-18:0) levels	3.88847	21.2855	0.00257436
11	61814292	C	T	0.307781	-0.124804	0.0167125	8.16011e-14	rs174560	8249	GCST90199910	1-(1-enyl-stearoyl)-GPE (p-18:0) levels	1.5179	55.7666	0.00671663
15	43322083	T	C	0.319556	0.0762448	0.0165243	3.9479e-06	rs573615	8249	GCST90199910	1-(1-enyl-stearoyl)-GPE (p-18:0) levels	1.5008	21.2899	0.00257489
15	91756057	C	A	0.0244836	0.229466	0.0493967	3.3946e-06	rs55943228	8249	GCST90199910	1-(1-enyl-stearoyl)-GPE (p-18:0) levels	4.48641	21.5795	0.00260982
18	50295874	T	C	0.137254	-0.116231	0.0224499	2.25075e-07	rs12954877	8249	GCST90199910	1-(1-enyl-stearoyl)-GPE (p-18:0) levels	2.03899	26.805	0.00323974
19	44908822	T	C	0.0837277	0.129306	0.0279132	3.61376e-06	rs7412	8249	GCST90199910	1-(1-enyl-stearoyl)-GPE (p-18:0) levels	2.53519	21.4594	0.00259534
21	22322958	T	C	0.0733293	-0.140133	0.0297728	2.51715e-06	rs80319729	8249	GCST90199910	1-(1-enyl-stearoyl)-GPE (p-18:0) levels	2.70408	22.1535	0.00267905
											1-(1-enyl-stearoyl)-GPE (p-18:0) levels			0.0404997
1	46405089	A	C	0.213306	0.238942	0.0192045	1.54606e-35	rs324420	7375	GCST90199912	N-oleoyltaurine levels	1.64924	154.803	0.0205641
2	48526555	C	G	0.670557	0.0790412	0.0172434	4.56478e-06	rs13024246	7375	GCST90199912	N-oleoyltaurine levels	1.48083	21.0117	0.00284172
3	116886509	G	A	0.985372	0.310815	0.0669567	3.45016e-06	rs13075176	7375	GCST90199912	N-oleoyltaurine levels	5.7501	21.5484	0.0029141
3	156995455	A	C	0.0142022	0.315773	0.0675955	2.98997e-06	rs79483157	7375	GCST90199912	N-oleoyltaurine levels	5.80495	21.823	0.00295112
4	81132972	G	T	0.0246493	0.237019	0.0515842	4.33183e-06	rs11723204	7375	GCST90199912	N-oleoyltaurine levels	4.42994	21.1122	0.00285527
5	167539083	T	A	0.0202851	-0.26348	0.0570409	3.8535e-06	rs114012095	7375	GCST90199912	N-oleoyltaurine levels	4.89855	21.3365	0.00288552
6	22625466	G	A	0.0671673	-0.161717	0.0320444	4.49589e-07	rs76836241	7375	GCST90199912	N-oleoyltaurine levels	2.7519	25.4687	0.00344243
7	39223872	A	C	0.122779	0.117933	0.0241527	1.04589e-06	rs62443966	7375	GCST90199912	N-oleoyltaurine levels	2.07418	23.8418	0.00322324
9	76775287	T	A	0.141479	-0.11941	0.0231944	2.62946e-07	rs17784899	7375	GCST90199912	N-oleoyltaurine levels	1.99188	26.5042	0.00358189
10	15633602	C	T	0.78684	-0.0889487	0.0194852	4.9966e-06	rs10795313	7375	GCST90199912	N-oleoyltaurine levels	1.67335	20.8386	0.00281838
11	11671812	T	C	0.020191	0.310829	0.0564161	3.5967e-08	rs113792108	7375	GCST90199912	N-oleoyltaurine levels	4.84489	30.3555	0.00410023
11	120526310	T	C	0.0329717	0.227986	0.045262	4.72816e-07	rs76376676	7375	GCST90199912	N-oleoyltaurine levels	3.887	25.3717	0.00342936
12	21214699	A	G	0.168707	0.15086	0.0211018	8.73234e-13	rs57743625	7375	GCST90199912	N-oleoyltaurine levels	1.81218	51.1104	0.00688438
13	78081794	G	A	0.119775	0.115323	0.0245444	2.62039e-06	rs141436484	7375	GCST90199912	N-oleoyltaurine levels	2.10782	22.0763	0.00298528
16	57940775	G	A	0.0848037	-0.13556	0.0286717	2.2673e-06	rs116864900	7375	GCST90199912	N-oleoyltaurine levels	2.46226	22.3541	0.00302272
19	15866146	A	G	0.401652	0.084776	0.016431	2.47586e-07	rs4808395	7375	GCST90199912	N-oleoyltaurine levels	1.41106	26.6206	0.00359756
19	51401819	C	T	0.17625	-0.0978676	0.0211976	3.89479e-06	rs11671525	7375	GCST90199912	N-oleoyltaurine levels	1.8204	21.3159	0.00288275
20	49933986	T	C	0.0137098	0.315399	0.0683695	3.96595e-06	rs114202229	7375	GCST90199912	N-oleoyltaurine levels	5.87142	21.2812	0.00287806
											N-oleoyltaurine levels			0.0778581
1	118659646	C	T	0.643789	-0.0823861	0.0159727	2.49689e-07	rs1213850	8090	GCST90199918	Carboxyethyl-gaba levels	1.43666	26.6043	0.00327857
3	18059340	A	T	0.0162269	0.287952	0.0607931	2.1735e-06	rs75128317	8090	GCST90199918	Carboxyethyl-gaba levels	5.468	22.4353	0.00276622
5	151114569	T	G	0.0641425	-0.142409	0.0311735	4.91796e-06	rs7707197	8090	GCST90199918	Carboxyethyl-gaba levels	2.80388	20.8691	0.00257361
6	25818538	G	A	0.554937	-0.137002	0.0153637	4.7803e-19	rs1165152	8090	GCST90199918	Carboxyethyl-gaba levels	1.38188	79.5174	0.00973581
7	30502225	C	T	0.0479719	0.176859	0.0363456	1.13868e-06	rs10226985	8090	GCST90199918	Carboxyethyl-gaba levels	3.26908	23.6783	0.00291904
7	52717091	A	C	0.104751	0.115088	0.0251837	4.87846e-06	rs13438347	8090	GCST90199918	Carboxyethyl-gaba levels	2.26513	20.8844	0.00257549
7	74618256	C	G	0.00693584	-0.438972	0.0924632	2.05912e-06	rs118073108	8090	GCST90199918	Carboxyethyl-gaba levels	8.31655	22.5391	0.00277898
7	150840547	A	G	0.304096	0.146094	0.0167314	2.50774e-18	rs62492368	8090	GCST90199918	Carboxyethyl-gaba levels	1.5049	76.243	0.00933865
7	150861427	T	C	0.332723	-0.115901	0.01647	1.96251e-12	rs4725969	8090	GCST90199918	Carboxyethyl-gaba levels	1.48138	49.5207	0.00608548
11	95041642	T	C	0.0478374	-0.175046	0.0361585	1.29135e-06	rs78022645	8090	GCST90199918	Carboxyethyl-gaba levels	3.25226	23.436	0.00288925
12	47835038	C	A	0.0777241	-0.131607	0.02852	3.93909e-06	rs17721101	8090	GCST90199918	Carboxyethyl-gaba levels	2.56522	21.2941	0.00262589
13	39640997	G	A	0.0184429	-0.261052	0.056199	3.39849e-06	rs73177136	8090	GCST90199918	Carboxyethyl-gaba levels	5.05479	21.5773	0.00266072
14	63722392	A	G	0.0205531	-0.258486	0.0541148	1.78269e-06	rs151029871	8090	GCST90199918	Carboxyethyl-gaba levels	4.86732	22.8161	0.00281305
											Carboxyethyl-gaba levels			0.0530408
2	2117465	A	G	0.0424927	-0.199335	0.0430458	3.64324e-06	rs17338533	6517	GCST90199919	Alliin levels	3.475	21.444	0.00328068
2	73673773	C	T	0.198831	-0.43067	0.0205953	4.24421e-97	rs10206899	6517	GCST90199919	Alliin levels	1.66262	437.273	0.0628965
2	85823734	G	A	0.0640651	-0.166448	0.0349839	1.95672e-06	rs11690888	6517	GCST90199919	Alliin levels	2.82418	22.6371	0.00346258
5	61693136	A	G	0.0106532	0.388388	0.0847744	4.6181e-06	rs181044913	6517	GCST90199919	Alliin levels	6.84366	20.9895	0.00321137
6	7868836	T	C	0.260245	0.0927503	0.0197045	2.51308e-06	rs1228633	6517	GCST90199919	Alliin levels	1.5907	22.1564	0.00338931
9	28805151	G	A	0.0415959	0.197909	0.0428752	3.91353e-06	rs17313541	6517	GCST90199919	Alliin levels	3.46123	21.3068	0.00325977
9	75670207	A	G	0.144465	0.115086	0.0246469	3.021e-06	rs72742143	6517	GCST90199919	Alliin levels	1.98969	21.8032	0.00333545
11	72426708	C	T	0.00430504	0.602659	0.131745	4.77503e-06	rs140618221	6517	GCST90199919	Alliin levels	10.6355	20.9255	0.00320161
16	1934783	G	T	0.021984	-0.272613	0.0584032	3.04475e-06	rs113968525	6517	GCST90199919	Alliin levels	4.71477	21.7881	0.00333315
16	60636166	A	G	0.416654	0.0835294	0.0177309	2.4656e-06	rs11646830	6517	GCST90199919	Alliin levels	1.43138	22.1931	0.00339489
16	87970597	G	T	0.791867	-0.0976285	0.0212716	4.4404e-06	rs8057774	6517	GCST90199919	Alliin levels	1.71721	21.0646	0.00322282
17	41093907	A	G	0.1024	-0.130313	0.0282613	4.00728e-06	rs4986670	6517	GCST90199919	Alliin levels	2.28148	21.2614	0.00325283
											Alliin levels			0.0992409
1	6912333	T	C	0.555451	0.0736624	0.0156451	2.49737e-06	rs11586867	8267	GCST90199934	2-hydroxydecanoate levels	1.4225	22.1684	0.00267503
1	33677227	T	C	0.303032	-0.0787467	0.0168786	3.07894e-06	rs518749	8267	GCST90199934	2-hydroxydecanoate levels	1.53465	21.7667	0.00262668
2	201971560	C	T	0.444749	0.0738871	0.0158255	3.02885e-06	rs57860335	8267	GCST90199934	2-hydroxydecanoate levels	1.4389	21.7983	0.00263048
3	15921104	C	T	0.947311	-0.262672	0.0342066	1.60325e-14	rs1466245	8267	GCST90199934	2-hydroxydecanoate levels	3.11017	58.9668	0.00708398
5	157486703	C	T	0.912631	-0.131613	0.0271381	1.23622e-06	rs6889988	8267	GCST90199934	2-hydroxydecanoate levels	2.46748	23.5201	0.00283767
6	46220612	A	G	0.00685596	0.455346	0.0923208	8.13055e-07	rs140592966	8267	GCST90199934	2-hydroxydecanoate levels	8.39409	24.3267	0.00293471
6	111073399	C	T	0.268853	-0.100597	0.0176962	1.31084e-08	rs6912625	8267	GCST90199934	2-hydroxydecanoate levels	1.60899	32.3154	0.00389469
7	17512465	G	T	0.0875517	0.126067	0.0274153	4.25679e-06	rs73071170	8267	GCST90199934	2-hydroxydecanoate levels	2.49268	21.1454	0.0025519
7	86264226	T	C	0.611927	-0.0738758	0.0157523	2.7341e-06	rs4727118	8267	GCST90199934	2-hydroxydecanoate levels	1.43225	21.9946	0.00265411
8	64252197	A	G	0.0151534	0.304982	0.0629004	1.243e-06	rs77035933	8267	GCST90199934	2-hydroxydecanoate levels	5.7191	23.5094	0.00283638
13	48151016	A	G	0.485553	-0.0781019	0.0158799	8.73129e-07	rs9534967	8267	GCST90199934	2-hydroxydecanoate levels	1.44385	24.1895	0.0029182
20	1074006	T	C	0.0433143	0.177746	0.0379295	2.78293e-06	rs147852900	8267	GCST90199934	2-hydroxydecanoate levels	3.44867	21.9607	0.00265003
											2-hydroxydecanoate levels			0.0382939
2	73273000	G	A	0.151419	0.11735	0.021655	5.9909e-08	rs7609407	8178	GCST90199937	2-aminooctanoate levels	1.95831	29.3663	0.00357892
2	73631838	C	T	0.221786	-0.541126	0.0176088	2.22758e-207	rs10201159	8178	GCST90199937	2-aminooctanoate levels	1.5924	944.359	0.103544
2	85504829	A	C	0.0745663	-0.143974	0.0294114	9.82138e-07	rs72844424	8178	GCST90199937	2-aminooctanoate levels	2.65974	23.9628	0.0029223
2	129207578	C	T	0.974139	0.229137	0.0494457	3.5848e-06	rs2952620	8178	GCST90199937	2-aminooctanoate levels	4.47149	21.475	0.00261971
3	15643959	G	T	0.0518659	0.197528	0.0347284	1.28699e-08	rs2470528	8178	GCST90199937	2-aminooctanoate levels	3.14057	32.351	0.00394123
4	102080492	T	G	0.0610282	-0.149835	0.0325343	4.1157e-06	rs1813006	8178	GCST90199937	2-aminooctanoate levels	2.94215	21.2101	0.00258748
5	37919699	C	G	0.213341	0.0951889	0.0195676	1.14674e-06	rs16903790	8178	GCST90199937	2-aminooctanoate levels	1.76954	23.6645	0.00288603
6	25834320	G	A	0.537817	-0.111653	0.0154885	5.64402e-13	rs1185153	8178	GCST90199937	2-aminooctanoate levels	1.40066	51.9663	0.00631582
8	17104199	C	T	0.140548	-0.104532	0.0228812	4.91327e-06	rs17124098	8178	GCST90199937	2-aminooctanoate levels	2.0692	20.8709	0.0025462
10	57690357	C	A	0.133031	0.10863	0.0227796	1.85374e-06	rs7907840	8178	GCST90199937	2-aminooctanoate levels	2.06001	22.7409	0.0027737
13	29352859	A	C	0.0301399	-0.210363	0.0453708	3.54319e-06	rs117802731	8178	GCST90199937	2-aminooctanoate levels	4.10299	21.4974	0.00262243
14	60143046	C	T	0.134326	0.124366	0.022488	3.19666e-08	rs390132	8178	GCST90199937	2-aminooctanoate levels	2.03364	30.5845	0.00372683
14	63997507	G	A	0.0216034	-0.243266	0.0531051	4.63101e-06	rs76443138	8178	GCST90199937	2-aminooctanoate levels	4.80242	20.9841	0.00255998
14	68613701	A	G	0.748977	-0.0880349	0.0187295	2.59722e-06	rs71425370	8178	GCST90199937	2-aminooctanoate levels	1.69375	22.0931	0.00269491
15	76317894	T	C	0.0863508	-0.129175	0.0275338	2.71197e-06	rs78185702	8178	GCST90199937	2-aminooctanoate levels	2.48994	22.0102	0.00268483
16	74978156	A	C	0.0117024	-0.353877	0.0720894	9.16056e-07	rs145105816	8178	GCST90199937	2-aminooctanoate levels	6.51921	24.0969	0.00293862
17	39475835	G	A	0.835505	-0.102067	0.0208524	9.84378e-07	rs12449852	8178	GCST90199937	2-aminooctanoate levels	1.88573	23.9584	0.00292178
											2-aminooctanoate levels			0.153865
1	55628606	G	A	0.0911977	0.136452	0.0263406	2.21525e-07	rs61776381	8225	GCST90199943	2-piperidinone levels	2.38888	26.8354	0.00325284
1	244299577	T	G	0.0415094	0.181063	0.0381197	2.03546e-06	rs78025799	8225	GCST90199943	2-piperidinone levels	3.45714	22.5611	0.00273615
3	172799745	G	C	0.00420219	0.545393	0.115939	2.54938e-06	rs80106239	8225	GCST90199943	2-piperidinone levels	10.5147	22.1289	0.00268388
4	133904921	C	T	0.00591463	0.46707	0.099375	2.6006e-06	rs150434407	8225	GCST90199943	2-piperidinone levels	9.0125	22.0907	0.00267926
6	158433471	C	T	0.0599829	0.156974	0.0321705	1.06379e-06	rs62438576	8225	GCST90199943	2-piperidinone levels	2.9176	23.8089	0.00288705
7	50945130	T	C	0.016131	0.28289	0.0605121	2.9405e-06	rs146762234	8225	GCST90199943	2-piperidinone levels	5.48795	21.855	0.00265074
7	73636269	G	A	0.347597	-0.0741783	0.0159173	3.15874e-06	rs799169	8225	GCST90199943	2-piperidinone levels	1.44357	21.7178	0.00263414
10	73332702	G	A	0.00907872	-0.412813	0.079872	2.36059e-07	rs148787320	8225	GCST90199943	2-piperidinone levels	7.24373	26.7127	0.00323801
10	133543735	C	A	0.815139	-0.0922477	0.0198123	3.22288e-06	rs1536826	8225	GCST90199943	2-piperidinone levels	1.79681	21.6791	0.00262947
10	133553286	C	T	0.0264379	-0.252133	0.0470032	8.13212e-08	rs7900208	8225	GCST90199943	2-piperidinone levels	4.2628	28.7743	0.00348704
13	37544607	G	C	0.0885372	-0.125593	0.0265538	2.24803e-06	rs12867616	8225	GCST90199943	2-piperidinone levels	2.40821	22.3706	0.00271311
13	97729053	A	G	0.0138889	0.316884	0.0651904	1.16858e-06	rs142128137	8225	GCST90199943	2-piperidinone levels	5.91223	23.6283	0.00286521
14	21554166	T	C	0.0296589	-0.207742	0.0449983	3.89955e-06	rs117915708	8225	GCST90199943	2-piperidinone levels	4.08098	21.3136	0.00258525
15	64661436	A	G	0.0554946	0.154361	0.0331409	3.19713e-06	rs55909141	8225	GCST90199943	2-piperidinone levels	3.00561	21.6943	0.00263131
											2-piperidinone levels			0.0396735
1	20503268	C	A	0.0257392	-0.228304	0.0488538	2.96541e-06	rs150868809	7596	GCST90199954	N2,N5-diacetylornithine levels	4.25785	21.8389	0.00286756
1	192761507	A	G	0.00125264	1.10208	0.219259	4.9984e-07	rs115934717	7596	GCST90199954	N2,N5-diacetylornithine levels	19.1095	25.2645	0.00331588
2	17415423	T	C	0.126753	0.133875	0.0234817	1.18946e-08	rs35940501	7596	GCST90199954	N2,N5-diacetylornithine levels	2.04655	32.5042	0.00426201
2	73628259	G	A	0.232584	0.425681	0.0176761	3.82778e-128	rs2947860	7596	GCST90199954	N2,N5-diacetylornithine levels	1.54056	579.957	0.0709518
3	27822852	A	G	0.0343256	0.194756	0.0425788	4.78484e-06	rs79843467	7596	GCST90199954	N2,N5-diacetylornithine levels	3.71096	20.9216	0.00274745
5	66863596	G	A	0.159716	-0.103627	0.0212658	1.09966e-06	rs79715355	7596	GCST90199954	N2,N5-diacetylornithine levels	1.85342	23.7456	0.00311714
5	148942703	A	G	0.0324276	0.208337	0.0447994	3.31238e-06	rs529134606	7596	GCST90199954	N2,N5-diacetylornithine levels	3.90449	21.6266	0.00283977
6	25786765	T	C	0.445273	-0.0861032	0.015636	3.65536e-08	rs3799344	7596	GCST90199954	N2,N5-diacetylornithine levels	1.36276	30.3241	0.00397728
9	108711556	C	G	0.0255277	0.226886	0.0491578	3.92236e-06	rs72753998	7596	GCST90199954	N2,N5-diacetylornithine levels	4.28435	21.3025	0.00279733
10	101571395	T	A	0.223818	-0.0883976	0.018682	2.22639e-06	rs11191050	7596	GCST90199954	N2,N5-diacetylornithine levels	1.62823	22.389	0.00293958
11	43978144	A	G	0.0286486	-0.219548	0.0469396	2.90772e-06	rs116935504	7596	GCST90199954	N2,N5-diacetylornithine levels	4.09102	21.8766	0.0028725
11	81952345	A	G	0.0104167	-0.355597	0.076761	3.61236e-06	rs146242484	7596	GCST90199954	N2,N5-diacetylornithine levels	6.69011	21.4603	0.00281799
11	128310230	G	C	0.0431254	-0.176804	0.0385468	4.50202e-06	rs78421407	7596	GCST90199954	N2,N5-diacetylornithine levels	3.35955	21.0381	0.00276271
13	26978564	T	C	0.937985	-0.150809	0.0330228	4.95154e-06	rs2421035	7596	GCST90199954	N2,N5-diacetylornithine levels	2.8781	20.8558	0.00273883
14	72270261	T	C	0.47129	0.077147	0.0156887	8.77183e-07	rs1568404	7596	GCST90199954	N2,N5-diacetylornithine levels	1.36735	24.1804	0.00317404
19	38502998	G	A	0.258577	-0.0903281	0.0175841	2.7929e-07	rs1469699	7596	GCST90199954	N2,N5-diacetylornithine levels	1.53254	26.3879	0.00346281
20	25429232	T	C	0.0309101	-0.209457	0.0446512	2.71918e-06	rs145374506	7596	GCST90199954	N2,N5-diacetylornithine levels	3.89158	22.0051	0.00288932
											N2,N5-diacetylornithine levels			0.120534
1	112314964	G	C	0.653152	0.0857261	0.0179075	1.69158e-06	rs3128372	7332	GCST90199955	Ferulic acid 4-sulfate levels	1.53337	22.9169	0.00311671
2	49972559	G	T	0.0929764	0.1334	0.0282426	2.32004e-06	rs17439363	7332	GCST90199955	Ferulic acid 4-sulfate levels	2.41833	22.3101	0.00303444
2	102814945	C	T	0.965743	0.205966	0.0446654	4.00146e-06	rs887987	7332	GCST90199955	Ferulic acid 4-sulfate levels	3.82457	21.2642	0.00289259
3	3118558	G	A	0.145625	-0.110114	0.0234805	2.7378e-06	rs7644398	7332	GCST90199955	Ferulic acid 4-sulfate levels	2.01057	21.9923	0.00299134
5	1764067	G	A	0.0668716	0.148751	0.0323793	4.34805e-06	rs72704438	7332	GCST90199955	Ferulic acid 4-sulfate levels	2.77255	21.105	0.00287099
6	25794203	G	A	0.562064	0.30171	0.0161178	3.46245e-78	rs2762353	7332	GCST90199955	Ferulic acid 4-sulfate levels	1.38012	350.403	0.045623
6	121065371	A	G	0.0161158	-0.33041	0.0646793	3.24844e-07	rs112065835	7332	GCST90199955	Ferulic acid 4-sulfate levels	5.5383	26.0961	0.00354755
7	135812389	T	C	0.20879	0.0986401	0.0203961	1.32338e-06	rs59843135	7332	GCST90199955	Ferulic acid 4-sulfate levels	1.74646	23.3891	0.00318072
8	25779405	G	A	0.406985	0.0842255	0.0168566	5.83511e-07	rs35422417	7332	GCST90199955	Ferulic acid 4-sulfate levels	1.44338	24.9659	0.00339443
8	71096068	G	C	0.626218	-0.0785107	0.0168461	3.15487e-06	rs10957534	7332	GCST90199955	Ferulic acid 4-sulfate levels	1.44248	21.72	0.0029544
9	9653882	C	T	0.112519	-0.120439	0.0258622	3.20935e-06	rs79814862	7332	GCST90199955	Ferulic acid 4-sulfate levels	2.21451	21.6872	0.00294996
10	69096815	C	A	0.00971272	-0.395309	0.0828108	1.80925e-06	rs116855122	7332	GCST90199955	Ferulic acid 4-sulfate levels	7.09085	22.7876	0.00309918
11	122709814	A	G	0.0746744	-0.145081	0.0311087	3.1061e-06	rs12785355	7332	GCST90199955	Ferulic acid 4-sulfate levels	2.66375	21.7499	0.00295847
12	33558116	C	A	0.0105947	-0.390235	0.0793722	8.8098e-07	rs117426805	7332	GCST90199955	Ferulic acid 4-sulfate levels	6.79641	24.1722	0.00328686
12	61971075	A	G	0.00928708	-0.39434	0.0851943	3.67956e-06	rs138521695	7332	GCST90199955	Ferulic acid 4-sulfate levels	7.29494	21.425	0.0029144
15	78198119	T	C	0.0407582	-0.190243	0.0414034	4.33013e-06	rs112459071	7332	GCST90199955	Ferulic acid 4-sulfate levels	3.54525	21.1128	0.00287205
16	6921077	A	C	0.0201338	-0.276063	0.0584922	2.36239e-06	rs116940150	7332	GCST90199955	Ferulic acid 4-sulfate levels	5.00852	22.2751	0.00302969
17	31691813	C	T	0.695214	0.0902597	0.0184078	9.42214e-07	rs412018	7332	GCST90199955	Ferulic acid 4-sulfate levels	1.57621	24.0427	0.00326932
18	57064644	A	G	0.026481	-0.250437	0.050252	6.24028e-07	rs17062940	7332	GCST90199955	Ferulic acid 4-sulfate levels	4.30293	24.8365	0.00337689
20	50029855	T	C	0.0717822	-0.145724	0.0314711	3.64955e-06	rs2273455	7332	GCST90199955	Ferulic acid 4-sulfate levels	2.69478	21.4407	0.00291653
21	36750031	G	C	0.00733279	-0.462838	0.0958449	1.37202e-06	rs138364477	7332	GCST90199955	Ferulic acid 4-sulfate levels	8.20692	23.3195	0.00317129
											Ferulic acid 4-sulfate levels			0.107451
1	221490994	A	G	0.0934295	-0.148969	0.0318347	2.8765e-06	rs77676315	5773	GCST90199957	3-(3-hydroxyphenyl)propionate sulfate levels	2.41881	21.8973	0.00378002
2	54842814	A	C	0.0581544	-0.185881	0.0406796	4.8915e-06	rs17046412	5773	GCST90199957	3-(3-hydroxyphenyl)propionate sulfate levels	3.09085	20.8793	0.00360493
3	53514004	G	C	0.0383543	-0.22214	0.0482419	4.13054e-06	rs59968724	5773	GCST90199957	3-(3-hydroxyphenyl)propionate sulfate levels	3.66543	21.2034	0.00366067
6	54036653	A	C	0.0345786	-0.233538	0.0510772	4.82511e-06	rs74796258	5773	GCST90199957	3-(3-hydroxyphenyl)propionate sulfate levels	3.88086	20.9055	0.00360944
7	37346633	A	C	0.575555	-0.0908811	0.0187432	1.24234e-06	rs2700987	5773	GCST90199957	3-(3-hydroxyphenyl)propionate sulfate levels	1.42411	23.5104	0.00405735
10	14658073	G	A	0.0419861	0.215684	0.0471872	4.85817e-06	rs117252366	5773	GCST90199957	3-(3-hydroxyphenyl)propionate sulfate levels	3.5853	20.8924	0.00360717
14	56661436	A	G	0.0205996	0.337389	0.0653016	2.3836e-07	rs139182841	5773	GCST90199957	3-(3-hydroxyphenyl)propionate sulfate levels	4.96163	26.694	0.00460425
16	28826014	T	A	0.0156469	-0.346608	0.0750268	3.84138e-06	rs117447452	5773	GCST90199957	3-(3-hydroxyphenyl)propionate sulfate levels	5.70056	21.3425	0.0036846
17	79331576	A	G	0.11978	0.131583	0.0286829	4.48556e-06	rs72849088	5773	GCST90199957	3-(3-hydroxyphenyl)propionate sulfate levels	2.17933	21.0452	0.00363347
18	79470567	A	G	0.0101457	0.431567	0.0928063	3.31621e-06	rs117309233	5773	GCST90199957	3-(3-hydroxyphenyl)propionate sulfate levels	7.05145	21.6243	0.00373307
19	43431486	T	C	0.0358383	0.228373	0.0499723	4.87731e-06	rs139392252	5773	GCST90199957	3-(3-hydroxyphenyl)propionate sulfate levels	3.79691	20.8848	0.00360588
											3-(3-hydroxyphenyl)propionate sulfate levels			0.0415809
1	241437684	T	C	0.0847578	0.138908	0.0302794	4.4851e-06	rs147441023	6408	GCST90199994	Ethylparaben sulfate levels	2.42387	21.0455	0.00327453
2	116555015	A	G	0.0288024	0.247559	0.0504668	9.32468e-07	rs146443693	6408	GCST90199994	Ethylparaben sulfate levels	4.03987	24.0628	0.00374223
8	20927977	G	A	0.0210269	0.278868	0.058459	1.83942e-06	rs144160011	6408	GCST90199994	Ethylparaben sulfate levels	4.67964	22.7559	0.00353971
9	74128572	C	T	0.42632	0.0819155	0.0172905	2.16263e-06	rs35538138	6408	GCST90199994	Ethylparaben sulfate levels	1.3841	22.4449	0.00349149
10	116359192	A	T	0.0270038	0.242806	0.0522403	3.35393e-06	rs182759262	6408	GCST90199994	Ethylparaben sulfate levels	4.18184	21.6027	0.00336092
11	34741430	G	A	0.00564086	0.532192	0.112532	2.25351e-06	rs148918719	6408	GCST90199994	Ethylparaben sulfate levels	9.00818	22.3658	0.00347924
12	81314248	T	G	0.099278	0.132799	0.0280983	2.28705e-06	rs117960328	6408	GCST90199994	Ethylparaben sulfate levels	2.24927	22.3372	0.00347481
13	57453608	G	A	0.0129493	-0.338155	0.0735389	4.25925e-06	rs149153109	6408	GCST90199994	Ethylparaben sulfate levels	5.88679	21.1445	0.00328987
13	70320686	G	C	0.735289	-0.0922452	0.019362	1.89565e-06	rs9542278	6408	GCST90199994	Ethylparaben sulfate levels	1.54993	22.698	0.00353073
13	111926150	C	A	0.334847	-0.0865201	0.0183776	2.50264e-06	rs67940781	6408	GCST90199994	Ethylparaben sulfate levels	1.47113	22.1644	0.00344802
18	78084989	A	G	0.0207745	0.285033	0.0588796	1.29222e-06	rs142509049	6408	GCST90199994	Ethylparaben sulfate levels	4.71331	23.4348	0.00364492
19	2484112	C	T	0.341711	0.0868463	0.0180362	1.47112e-06	rs56013431	6408	GCST90199994	Ethylparaben sulfate levels	1.4438	23.1853	0.00360626
											Ethylparaben sulfate levels			0.0418827
1	112314964	G	C	0.650523	0.0818875	0.0179258	4.92103e-06	rs3128372	7286	GCST90200007	3-methoxycatechol sulfate (2) levels	1.53011	20.8679	0.00285671
3	146859413	A	G	0.0126722	0.335042	0.0728876	4.29242e-06	rs62273053	7286	GCST90200007	3-methoxycatechol sulfate (2) levels	6.22154	21.1296	0.00289243
3	159319881	A	G	0.0108003	0.397639	0.0789083	4.67333e-07	rs142232430	7286	GCST90200007	3-methoxycatechol sulfate (2) levels	6.73546	25.3941	0.00347417
4	142879208	G	A	0.0704986	-0.152964	0.0318999	1.62568e-06	rs11724679	7286	GCST90200007	3-methoxycatechol sulfate (2) levels	2.72291	22.9932	0.00314674
4	157770910	A	T	0.513293	0.087122	0.0165786	1.47946e-07	rs12647578	7286	GCST90200007	3-methoxycatechol sulfate (2) levels	1.41512	27.6159	0.003777
4	180261212	C	T	0.0380592	-0.214142	0.0423463	4.2609e-07	rs10003807	7286	GCST90200007	3-methoxycatechol sulfate (2) levels	3.6146	25.5725	0.00349849
6	121730944	A	G	0.0877132	0.134476	0.0291841	4.06839e-06	rs62428058	7286	GCST90200007	3-methoxycatechol sulfate (2) levels	2.4911	21.2323	0.00290645
6	156622282	G	C	0.251825	-0.0858818	0.0185596	3.70374e-06	rs10499279	7286	GCST90200007	3-methoxycatechol sulfate (2) levels	1.58421	21.4124	0.00293103
7	136007807	G	A	0.0116391	0.418993	0.0763485	4.06754e-08	rs144886872	7286	GCST90200007	3-methoxycatechol sulfate (2) levels	6.51696	30.1171	0.00411766
8	4909961	T	A	0.239586	0.0909097	0.0191394	2.03557e-06	rs71523652	7286	GCST90200007	3-methoxycatechol sulfate (2) levels	1.6337	22.5613	0.00308781
9	97540333	G	C	0.0207787	-0.290084	0.0573731	4.27937e-07	rs117725273	7286	GCST90200007	3-methoxycatechol sulfate (2) levels	4.89726	25.5641	0.00349735
11	81547856	C	T	0.338448	0.0796945	0.0172088	3.63849e-06	rs7935436	7286	GCST90200007	3-methoxycatechol sulfate (2) levels	1.46891	21.4465	0.00293568
11	119271102	T	A	0.577184	0.0764922	0.016703	4.65997e-06	rs2511857	7286	GCST90200007	3-methoxycatechol sulfate (2) levels	1.42574	20.9723	0.00287096
14	52703842	T	C	0.045542	0.182836	0.0387157	2.32944e-06	rs116896552	7286	GCST90200007	3-methoxycatechol sulfate (2) levels	3.3047	22.3023	0.00305247
16	1190070	T	G	0.00650339	0.466179	0.100818	3.76447e-06	rs117959567	7286	GCST90200007	3-methoxycatechol sulfate (2) levels	8.60563	21.3811	0.00292676
18	40744273	A	G	0.00647026	0.500991	0.100791	6.67559e-07	rs141596626	7286	GCST90200007	3-methoxycatechol sulfate (2) levels	8.60333	24.7068	0.00338046
19	13479598	A	G	0.487295	0.0767993	0.0162018	2.13543e-06	rs2112460	7286	GCST90200007	3-methoxycatechol sulfate (2) levels	1.38295	22.4692	0.00307525
											3-methoxycatechol sulfate (2) levels			0.0544274
1	206960759	T	G	0.0377587	0.21119	0.0453928	3.2793e-06	rs61729352	6193	GCST90200015	N-acetylkynurenine (2) levels	3.57221	21.6458	0.00348414
1	241550102	T	C	0.255195	0.166703	0.0198436	4.4324e-17	rs61825638	6193	GCST90200015	N-acetylkynurenine (2) levels	1.5616	70.5742	0.011271
2	73052341	A	T	0.0392845	0.236501	0.0449021	1.38633e-07	rs9711746	6193	GCST90200015	N-acetylkynurenine (2) levels	3.5336	27.7417	0.00446098
2	73650092	A	G	0.260117	0.594726	0.0185024	1.09831e-226	rs10168931	6193	GCST90200015	N-acetylkynurenine (2) levels	1.45606	1033.18	0.143017
2	242011031	A	G	0.0229566	-0.281107	0.0595483	2.35093e-06	rs114737325	6193	GCST90200015	N-acetylkynurenine (2) levels	4.68619	22.2846	0.0035866
6	25769561	C	A	0.400016	-0.13445	0.0177628	3.75573e-14	rs12209125	6193	GCST90200015	N-acetylkynurenine (2) levels	1.39785	57.2926	0.00916933
6	163240141	T	C	0.171924	-0.107614	0.0232056	3.52754e-06	rs13211538	6193	GCST90200015	N-acetylkynurenine (2) levels	1.82618	21.5056	0.00346167
7	8909507	C	T	0.0697127	0.163593	0.03408	1.58444e-06	rs78933893	6193	GCST90200015	N-acetylkynurenine (2) levels	2.68195	23.0425	0.00370814
9	36141517	C	T	0.0625949	0.171763	0.0368592	3.16226e-06	rs17835038	6193	GCST90200015	N-acetylkynurenine (2) levels	2.90066	21.7154	0.00349531
11	67647021	T	C	0.835857	0.275588	0.0234162	5.63175e-32	rs948445	6193	GCST90200015	N-acetylkynurenine (2) levels	1.84275	138.512	0.0218835
14	50605394	A	T	0.0200422	-0.296919	0.0621281	1.76047e-06	rs143843231	6193	GCST90200015	N-acetylkynurenine (2) levels	4.88921	22.8402	0.0036757
17	78204884	T	C	0.102264	0.178036	0.028607	4.86193e-10	rs72897843	6193	GCST90200015	N-acetylkynurenine (2) levels	2.25125	38.7321	0.0062173
20	40386443	C	T	0.0235979	0.291078	0.0566106	2.72174e-07	rs118137341	6193	GCST90200015	N-acetylkynurenine (2) levels	4.45501	26.4377	0.00425218
											N-acetylkynurenine (2) levels			0.221683
1	208753643	C	G	0.0917113	0.1183	0.0258694	4.80877e-06	rs11803817	8250	GCST90200020	Lignoceroyl sphingomyelin (d18:1/24:0) levels	2.3497	20.9121	0.002529
1	224503331	T	C	0.0157068	-0.307188	0.0592994	2.2153e-07	rs79448051	8250	GCST90200020	Lignoceroyl sphingomyelin (d18:1/24:0) levels	5.38614	26.8354	0.00324301
3	106616844	C	T	0.696683	-0.0855108	0.0164911	2.15704e-07	rs2399103	8250	GCST90200020	Lignoceroyl sphingomyelin (d18:1/24:0) levels	1.49788	26.887	0.00324923
4	836277	T	C	0.0205704	-0.248957	0.0527151	2.32753e-06	rs76420143	8250	GCST90200020	Lignoceroyl sphingomyelin (d18:1/24:0) levels	4.78809	22.3038	0.00269685
4	56317264	C	G	0.0985053	0.122368	0.0251517	1.14331e-06	rs55959996	8250	GCST90200020	Lignoceroyl sphingomyelin (d18:1/24:0) levels	2.28452	23.6702	0.00286159
4	119877081	G	T	0.0236794	0.227419	0.0488298	3.2026e-06	rs28380236	8250	GCST90200020	Lignoceroyl sphingomyelin (d18:1/24:0) levels	4.43519	21.6912	0.00262298
6	2108848	A	G	0.0117302	-0.340069	0.0690937	8.57269e-07	rs149510848	8250	GCST90200020	Lignoceroyl sphingomyelin (d18:1/24:0) levels	6.27575	24.2246	0.00292843
7	73493129	T	C	0.119449	0.11489	0.022903	5.26615e-07	rs111837003	8250	GCST90200020	Lignoceroyl sphingomyelin (d18:1/24:0) levels	2.08027	25.164	0.00304164
8	106886317	G	C	0.0499879	-0.15695	0.0342699	4.65354e-06	rs16875247	8250	GCST90200020	Lignoceroyl sphingomyelin (d18:1/24:0) levels	3.11272	20.9748	0.00253656
9	109339653	A	T	0.212235	-0.0892107	0.0183515	1.1667e-06	rs10979829	8250	GCST90200020	Lignoceroyl sphingomyelin (d18:1/24:0) levels	1.66686	23.6315	0.00285693
10	93609236	C	T	0.268032	-0.0799446	0.0168163	1.99445e-06	rs12415773	8250	GCST90200020	Lignoceroyl sphingomyelin (d18:1/24:0) levels	1.52742	22.6005	0.00273263
11	4661852	T	A	0.461041	-0.070168	0.0150511	3.1316e-06	rs11033235	8250	GCST90200020	Lignoceroyl sphingomyelin (d18:1/24:0) levels	1.36708	21.7341	0.00262815
18	75203984	C	T	0.779463	-0.089227	0.0186133	1.63717e-06	rs2639989	8250	GCST90200020	Lignoceroyl sphingomyelin (d18:1/24:0) levels	1.69064	22.9798	0.00277836
19	44908822	T	C	0.0838389	-0.156125	0.0268537	6.10234e-09	rs7412	8250	GCST90200020	Lignoceroyl sphingomyelin (d18:1/24:0) levels	2.43911	33.8016	0.00408142
20	12978750	C	T	0.613661	0.0944762	0.0153515	7.54614e-10	rs4814176	8250	GCST90200020	Lignoceroyl sphingomyelin (d18:1/24:0) levels	1.39437	37.8742	0.00457093
											Lignoceroyl sphingomyelin (d18:1/24:0) levels			0.0453577
1	46405089	A	C	0.21613	0.223529	0.0194671	1.61763e-30	rs324420	7214	GCST90200029	Linoleoyl ethanolamide levels	1.65344	131.845	0.0179532
9	14169558	T	C	0.117383	0.122803	0.0251335	1.029e-06	rs12376024	7214	GCST90200029	Linoleoyl ethanolamide levels	2.13472	23.8733	0.00329929
10	109832019	T	C	0.0201221	0.264277	0.0575657	4.41384e-06	rs117498349	7214	GCST90200029	Linoleoyl ethanolamide levels	4.88936	21.0761	0.00291386
11	61776489	C	T	0.367292	0.0847503	0.0170818	6.99776e-07	rs174529	7214	GCST90200029	Linoleoyl ethanolamide levels	1.45085	24.6159	0.00340157
11	98701305	A	G	0.275082	-0.0921325	0.0184528	5.94886e-07	rs2435586	7214	GCST90200029	Linoleoyl ethanolamide levels	1.56729	24.9288	0.00344466
12	24547117	C	T	0.184416	0.0966563	0.0210465	4.37923e-06	rs10842367	7214	GCST90200029	Linoleoyl ethanolamide levels	1.78759	21.0912	0.00291593
14	31544556	T	C	0.4224	0.0774118	0.0166828	3.48036e-06	rs36062374	7214	GCST90200029	Linoleoyl ethanolamide levels	1.41696	21.5316	0.00297664
15	61071698	G	A	0.0890286	-0.150233	0.0286972	1.6487e-07	rs62005640	7214	GCST90200029	Linoleoyl ethanolamide levels	2.4374	27.4064	0.00378572
18	547733	C	T	0.110078	-0.130074	0.0276656	2.58058e-06	rs2925467	7214	GCST90200029	Linoleoyl ethanolamide levels	2.34979	22.1055	0.00305574
18	71505299	G	A	0.760719	0.0910893	0.019193	2.07524e-06	rs616181	7214	GCST90200029	Linoleoyl ethanolamide levels	1.63016	22.5242	0.00311343
20	8579882	G	A	0.474021	-0.0831074	0.0165354	5.00775e-07	rs36046295	7214	GCST90200029	Linoleoyl ethanolamide levels	1.40444	25.261	0.0034904
											Linoleoyl ethanolamide levels			0.0503504
2	27518370	C	T	0.597782	-0.0824749	0.0158312	1.89194e-07	rs780094	8215	GCST90200032	2-hydroxybutyrate/2-hydroxyisobutyrate levels	1.43489	27.1404	0.00329368
4	88322666	T	C	0.4489	-0.0815387	0.0157023	2.07173e-07	rs10022462	8215	GCST90200032	2-hydroxybutyrate/2-hydroxyisobutyrate levels	1.4232	26.965	0.00327247
6	50439081	T	C	0.00846314	-0.417902	0.0852354	9.44255e-07	rs183194965	8215	GCST90200032	2-hydroxybutyrate/2-hydroxyisobutyrate levels	7.72545	24.0386	0.00291835
7	157754202	A	G	0.0996814	0.142185	0.0259851	4.4548e-08	rs887417	8215	GCST90200032	2-hydroxybutyrate/2-hydroxyisobutyrate levels	2.3552	29.9405	0.00363226
13	110333507	T	C	0.103879	0.120408	0.0260123	3.67649e-06	rs12859068	8215	GCST90200032	2-hydroxybutyrate/2-hydroxyisobutyrate levels	2.35767	21.4266	0.00260208
15	66233917	T	C	0.364552	-0.0754319	0.0161058	2.8198e-06	rs7181304	8215	GCST90200032	2-hydroxybutyrate/2-hydroxyisobutyrate levels	1.45978	21.9354	0.0026637
											2-hydroxybutyrate/2-hydroxyisobutyrate levels			0.0183825
1	62880437	C	G	0.0378668	-0.187566	0.0394468	1.9854e-06	rs79004164	8275	GCST90200059	Behenoyl dihydrosphingomyelin (d18:0/22:0) levels	3.58836	22.6092	0.00272544
1	163798878	C	A	0.237469	-0.0996812	0.0179091	2.60727e-08	rs885256	8275	GCST90200059	Behenoyl dihydrosphingomyelin (d18:0/22:0) levels	1.62914	30.9798	0.00373072
1	224122555	G	A	0.594952	0.121277	0.0152972	2.22602e-15	rs10799480	8275	GCST90200059	Behenoyl dihydrosphingomyelin (d18:0/22:0) levels	1.39154	62.854	0.0075402
3	152810400	G	A	0.0566312	-0.156795	0.0327998	1.74985e-06	rs62274967	8275	GCST90200059	Behenoyl dihydrosphingomyelin (d18:0/22:0) levels	2.9837	22.8519	0.00275462
4	76621311	A	G	0.0292754	0.225279	0.0446743	4.59011e-07	rs78685292	8275	GCST90200059	Behenoyl dihydrosphingomyelin (d18:0/22:0) levels	4.06389	25.4288	0.00306429
4	99148183	C	T	0.276476	-0.0779533	0.0166473	2.83215e-06	rs35491981	8275	GCST90200059	Behenoyl dihydrosphingomyelin (d18:0/22:0) levels	1.51436	21.9271	0.00264344
4	174454297	C	T	0.00925475	0.401845	0.0792842	4.0115e-07	rs114581254	8275	GCST90200059	Behenoyl dihydrosphingomyelin (d18:0/22:0) levels	7.21225	25.6888	0.00309553
7	35349013	C	G	0.0162562	0.275656	0.0601568	4.5991e-06	rs79150190	8275	GCST90200059	Behenoyl dihydrosphingomyelin (d18:0/22:0) levels	5.47229	20.9974	0.00253164
7	105671836	T	G	0.0330137	0.194194	0.0419929	3.75567e-06	rs150614645	8275	GCST90200059	Behenoyl dihydrosphingomyelin (d18:0/22:0) levels	3.81997	21.3855	0.00257831
8	112375227	G	C	0.777478	-0.0852067	0.0182285	2.94858e-06	rs7821683	8275	GCST90200059	Behenoyl dihydrosphingomyelin (d18:0/22:0) levels	1.65819	21.8497	0.00263413
8	125469835	G	A	0.510282	-0.118174	0.0151257	5.59525e-15	rs2954021	8275	GCST90200059	Behenoyl dihydrosphingomyelin (d18:0/22:0) levels	1.37594	61.0398	0.00732415
9	104903697	G	C	0.127353	-0.117319	0.0229339	3.12878e-07	rs1800978	8275	GCST90200059	Behenoyl dihydrosphingomyelin (d18:0/22:0) levels	2.08623	26.1686	0.00315316
10	103867854	T	C	0.0265957	0.225588	0.0474962	2.03828e-06	rs184860164	8275	GCST90200059	Behenoyl dihydrosphingomyelin (d18:0/22:0) levels	4.32059	22.5587	0.00271937
11	61858798	G	C	0.367094	-0.0724175	0.0157629	4.34478e-06	rs174604	8275	GCST90200059	Behenoyl dihydrosphingomyelin (d18:0/22:0) levels	1.4339	21.1064	0.00254475
12	12077303	G	A	0.0698538	-0.141945	0.029971	2.17886e-06	rs201671765	8275	GCST90200059	Behenoyl dihydrosphingomyelin (d18:0/22:0) levels	2.72637	22.4304	0.00270395
12	59536790	C	T	0.00819772	-0.393599	0.0840568	2.83354e-06	rs111568909	8275	GCST90200059	Behenoyl dihydrosphingomyelin (d18:0/22:0) levels	7.6464	21.9261	0.00264332
12	120979185	G	A	0.317642	0.119032	0.0162114	2.09677e-13	rs2244608	8275	GCST90200059	Behenoyl dihydrosphingomyelin (d18:0/22:0) levels	1.4747	53.9121	0.00647444
13	26744926	C	G	0.300025	0.0770879	0.0168712	4.89619e-06	rs2149134	8275	GCST90200059	Behenoyl dihydrosphingomyelin (d18:0/22:0) levels	1.53472	20.8776	0.00251723
14	63765668	A	G	0.164277	-0.0982906	0.0202764	1.24999e-06	rs17101394	8275	GCST90200059	Behenoyl dihydrosphingomyelin (d18:0/22:0) levels	1.84448	23.4986	0.00283235
15	33400645	T	C	0.0193623	-0.273305	0.0547635	6.01814e-07	rs16970598	8275	GCST90200059	Behenoyl dihydrosphingomyelin (d18:0/22:0) levels	4.98167	24.9065	0.00300154
15	53447229	C	A	0.0135774	-0.29853	0.0650245	4.41037e-06	rs79391862	8275	GCST90200059	Behenoyl dihydrosphingomyelin (d18:0/22:0) levels	5.91509	21.0776	0.00254129
17	80249735	A	G	0.0196268	-0.258994	0.054205	1.7701e-06	rs8072916	8275	GCST90200059	Behenoyl dihydrosphingomyelin (d18:0/22:0) levels	4.93087	22.8297	0.00275195
17	81512766	A	G	0.0389754	0.200895	0.0393888	3.39091e-07	rs1139403	8275	GCST90200059	Behenoyl dihydrosphingomyelin (d18:0/22:0) levels	3.58308	26.0131	0.00313449
19	18283951	G	A	0.631944	-0.0723972	0.0156557	3.75803e-06	rs7256111	8275	GCST90200059	Behenoyl dihydrosphingomyelin (d18:0/22:0) levels	1.42415	21.3845	0.00257819
20	12988752	G	A	0.615608	-0.0770834	0.0154974	6.55962e-07	rs680379	8275	GCST90200059	Behenoyl dihydrosphingomyelin (d18:0/22:0) levels	1.40975	24.7402	0.00298156
											Behenoyl dihydrosphingomyelin (d18:0/22:0) levels			0.0832001
1	213649403	T	C	0.0163228	-0.296532	0.0605752	9.8168e-07	rs6680184	8261	GCST90200076	1-(1-enyl-stearoyl)-2-linoleoyl-GPE (p-18:0/18:2) levels	5.50568	23.9637	0.00289313
3	193125616	A	G	0.0349612	-0.192495	0.041212	2.99956e-06	rs115713394	8261	GCST90200076	1-(1-enyl-stearoyl)-2-linoleoyl-GPE (p-18:0/18:2) levels	3.74576	21.8168	0.00263462
4	173728655	A	G	0.0111583	0.354278	0.0731361	1.27188e-06	rs117090533	8261	GCST90200076	1-(1-enyl-stearoyl)-2-linoleoyl-GPE (p-18:0/18:2) levels	6.64734	23.4652	0.00283312
7	52098722	G	A	0.094015	0.122483	0.0262538	3.08113e-06	rs55738702	8261	GCST90200076	1-(1-enyl-stearoyl)-2-linoleoyl-GPE (p-18:0/18:2) levels	2.38621	21.7654	0.00262843
8	64658703	T	C	0.0189789	0.27298	0.0565294	1.37223e-06	rs148925249	8261	GCST90200076	1-(1-enyl-stearoyl)-2-linoleoyl-GPE (p-18:0/18:2) levels	5.13796	23.3192	0.00281554
9	14764739	G	A	0.0718185	0.142415	0.0294172	1.2904e-06	rs72614220	8261	GCST90200076	1-(1-enyl-stearoyl)-2-linoleoyl-GPE (p-18:0/18:2) levels	2.67373	23.4374	0.00282977
9	107167753	T	C	0.0223171	-0.253906	0.0515783	8.53408e-07	rs77391294	8261	GCST90200076	1-(1-enyl-stearoyl)-2-linoleoyl-GPE (p-18:0/18:2) levels	4.68795	24.2333	0.00292558
11	61829740	T	C	0.130983	0.236014	0.0222227	2.39529e-26	rs174570	8261	GCST90200076	1-(1-enyl-stearoyl)-2-linoleoyl-GPE (p-18:0/18:2) levels	2.01982	112.793	0.013473
13	24831383	A	G	0.0265395	-0.218142	0.0477697	4.95866e-06	rs142292580	8261	GCST90200076	1-(1-enyl-stearoyl)-2-linoleoyl-GPE (p-18:0/18:2) levels	4.34179	20.8532	0.00251855
15	61607519	C	T	0.00914819	0.373313	0.0800379	3.09809e-06	rs77869828	8261	GCST90200076	1-(1-enyl-stearoyl)-2-linoleoyl-GPE (p-18:0/18:2) levels	7.27465	21.7548	0.00262715
18	33391241	C	T	0.139031	-0.11596	0.0219586	1.28581e-07	rs73423516	8261	GCST90200076	1-(1-enyl-stearoyl)-2-linoleoyl-GPE (p-18:0/18:2) levels	1.99582	27.8873	0.00336524
19	44908822	T	C	0.0836665	0.218185	0.0275265	2.25637e-15	rs7412	8261	GCST90200076	1-(1-enyl-stearoyl)-2-linoleoyl-GPE (p-18:0/18:2) levels	2.50188	62.8272	0.00754969
19	55226813	A	G	0.182364	-0.117239	0.0198652	3.59768e-09	rs3826884	8261	GCST90200076	1-(1-enyl-stearoyl)-2-linoleoyl-GPE (p-18:0/18:2) levels	1.80555	34.8304	0.00419955
											1-(1-enyl-stearoyl)-2-linoleoyl-GPE (p-18:0/18:2) levels			0.0532933
1	75734132	T	C	0.336863	0.152383	0.0151211	6.94779e-24	rs7541058	8249	GCST90200088	(S)-3-hydroxybutyrylcarnitine levels	1.37336	101.556	0.0121645
6	119798808	A	G	0.07774	0.136746	0.0268827	3.64234e-07	rs9320712	8249	GCST90200088	(S)-3-hydroxybutyrylcarnitine levels	2.44159	25.8752	0.00312771
6	149582680	G	A	0.0150037	0.276972	0.0597449	3.55375e-06	rs117938827	8249	GCST90200088	(S)-3-hydroxybutyrylcarnitine levels	5.42627	21.4917	0.00259922
7	55633221	A	G	0.232138	0.0842372	0.0173505	1.20365e-06	rs35890527	8249	GCST90200088	(S)-3-hydroxybutyrylcarnitine levels	1.57584	23.5713	0.00285002
8	132983214	A	G	0.111776	0.112551	0.0238389	2.34315e-06	rs13263087	8249	GCST90200088	(S)-3-hydroxybutyrylcarnitine levels	2.16514	22.2908	0.00269562
9	86079264	T	G	0.100743	-0.11027	0.0241337	4.89738e-06	rs3750389	8249	GCST90200088	(S)-3-hydroxybutyrylcarnitine levels	2.19192	20.8769	0.00252507
10	59709332	T	C	0.770367	0.167639	0.017506	1.00773e-21	rs1171615	8249	GCST90200088	(S)-3-hydroxybutyrylcarnitine levels	1.58997	91.7015	0.0109971
12	118551987	A	G	0.0552644	0.154572	0.0316575	1.04668e-06	rs75673453	8249	GCST90200088	(S)-3-hydroxybutyrylcarnitine levels	2.87526	23.8401	0.00288243
14	97527817	C	G	0.280755	0.077518	0.0161868	1.67639e-06	rs2781423	8249	GCST90200088	(S)-3-hydroxybutyrylcarnitine levels	1.47015	22.9342	0.0027732
15	29686888	A	C	0.112407	-0.110991	0.0230509	1.47177e-06	rs11073185	8249	GCST90200088	(S)-3-hydroxybutyrylcarnitine levels	2.09358	23.1846	0.0028034
15	76239179	C	A	0.413802	0.079998	0.0147947	6.40143e-08	rs4886485	8249	GCST90200088	(S)-3-hydroxybutyrylcarnitine levels	1.34371	29.2379	0.00353275
[truncated: 1,166 more rows]

## Sheet: S4
Supplementary table 4 . Causal associations between 1400 plasma metabolites and osteoarthritis.
[truncated: 4,198 more rows]

## Sheet: S5
Supplementary table 5 . Causal associations between 1400 plasma metabolites and osteoarthritis(hip)
[truncated: 4,201 more rows]

[truncated: 7 more sheets: S6, S7, S8, S9, S10, S11, S12]
